# Supplementary material for: Non-autophagic Golgi-LC3 lipidation facilitates TFE3 stress response against Golgi dysfunction
Source: EMBO J. 2024 Sep 16;43(21):5085–113. doi: 10.1038/s44318-024-00233-y (PMC11535212; doi:10.1038/s44318-024-00233-y)
Supplement: Supplementary file 3 — Source data Fig. 1 [file 44318_2024_233_MOESM3_ESM.zip]

Archive with 47 entries (47 files):
- 1A/HeLa Ctrl TGN GFP RFP LC3_Series005_ch00_SV.tif
- 1A/HeLa Ctrl TGN GFP RFP LC3_Series005_ch01_SV.tif
- 1A/HeLa Ctrl TGN GFP RFP LC3_Series005_ch02_SV.tif
- 1A/HeLa Ctrl TGN GFP RFP LC3_Series005_overlay.tif
- 1A/HeLa DLK1 TGN GFP RFP LC3 _Series001_ch00_SV.tif
- 1A/HeLa DLK1 TGN GFP RFP LC3 _Series001_ch01_SV.tif
- 1A/HeLa DLK1 TGN GFP RFP LC3 _Series001_ch02_SV.tif
- 1A/HeLa DLK1 TGN GFP RFP LC3 _Series001_overlay.tif
- 1B/Ctrl GFP LC3 GM130_Series003_ch00_SV.tif
- 1B/Ctrl GFP LC3 GM130_Series003_ch01_SV.tif
- 1B/Ctrl GFP LC3 GM130_Series003_ch02_SV.tif
- 1B/Ctrl GFP LC3 GM130_Series003_overlay.tif
- 1B/DLK1 GFP LC3 GM130_Series009_ch00_SV.tif
- 1B/DLK1 GFP LC3 GM130_Series009_ch01_SV.tif
- 1B/DLK1 GFP LC3 GM130_Series009_ch02_SV.tif
- 1B/DLK1 GFP LC3 GM130_Series009_overlay.tif
- 1C/Figure 1C.xlsx
- 1D/Figure 1D.xlsx
- 1E/Figure 1E quantification.xlsx
- 1E/Figure 1E.png
- 1G/Figure 1G quantification.xlsx
- 1G/Image/1. Ctrl-3.jpg
- 1G/Image/10. PR-1.jpg
- 1G/Image/2. WT-5.jpg
- 1G/Image/3. EGF1-5.jpg
- 1G/Image/4. EGF2-5.jpg
- 1G/Image/5. EGF3-1.jpg
- 1G/Image/6. EGF4-1.jpg
- 1G/Image/7. EGF5-3.jpg
- 1G/Image/8. EGF6-2.jpg
- 1G/Image/9. Isoform2-5.jpg
- 1H/HeLa Ctrl TGOLN2 GFP DLK1 594_Series003_ch00_SV.tif
- 1H/HeLa Ctrl TGOLN2 GFP DLK1 594_Series003_ch01_SV.tif
- 1H/HeLa Ctrl TGOLN2 GFP DLK1 594_Series003_ch02_SV.tif
- 1H/HeLa Ctrl TGOLN2 GFP DLK1 594_Series003_overlay.tif
- 1H/HeLa DLK1 EGF4 TGOLN2 GFP DLK1 594_Series004_ch00_SV.tif
- 1H/HeLa DLK1 EGF4 TGOLN2 GFP DLK1 594_Series004_ch01_SV.tif
- 1H/HeLa DLK1 EGF4 TGOLN2 GFP DLK1 594_Series004_ch02_SV.tif
- 1H/HeLa DLK1 EGF4 TGOLN2 GFP DLK1 594_Series004_overlay.tif
- 1H/HeLa DLK1 Isoform2 TGOLN2 GFP DLK1 594_Series001_ch00_SV.tif
- 1H/HeLa DLK1 Isoform2 TGOLN2 GFP DLK1 594_Series001_ch01_SV.tif
- 1H/HeLa DLK1 Isoform2 TGOLN2 GFP DLK1 594_Series001_ch02_SV.tif
- 1H/HeLa DLK1 Isoform2 TGOLN2 GFP DLK1 594_Series001_overlay.tif
- 1H/HeLa DLK1 WT TGOLN2 GFP DLK1 594_Series002_ch00_SV.tif
- 1H/HeLa DLK1 WT TGOLN2 GFP DLK1 594_Series002_ch01_SV.tif
- 1H/HeLa DLK1 WT TGOLN2 GFP DLK1 594_Series002_ch02_SV.tif
- 1H/HeLa DLK1 WT TGOLN2 GFP DLK1 594_Series002_overlay.tif
