# Supplementary material for: Non-autophagic Golgi-LC3 lipidation facilitates TFE3 stress response against Golgi dysfunction
Source: EMBO J. 2024 Sep 16;43(21):5085–113. doi: 10.1038/s44318-024-00233-y (PMC11535212; doi:10.1038/s44318-024-00233-y)
Supplement: Supplementary file 3 — Source data Fig. 1 [file 44318_2024_233_MOESM3_ESM.zip › 1C/Figure 1C.xlsx]

## Sheet: Ctrl replicate-1
Pearson's Coefficient
0.401
0.402
0.274
0.455
0.32
0.101
0.252
0.208
0.254
0.055
0.167
0.153
0.161
0.379
0.34
0.31
0.291
0.279
0.235
0.379
0.293
0.398
0.799
0.347
0.441
0.523
0.245
0.389
0.259
0.348
0.602
0.72
0.62
0.754
0.314
0.194
0.058
0.469
0.213
0.407
0.574
0.244
0.274
0.4
0.461
0.244
-0.033
0.226
0.37
0.445
0.344
0.527
0.271
0.441
0.402
0.274
0.547
0.459
0.499
0.606
0.296
0.173
0.423
0.436
0.28
0.245
0.431
0.351
0.368
0.443
0.369
0.293
0.181
0.256
0.472
0.283
0.314
0.365
0.345
0.178
0.285
0.145
0.578
0.273
0.314
0.272
0.482
0.281
0.4
0.301
0.338
0.344
0.368
0.165
0.182
0.279
0.654
0.348
0.202
0.614
0.393
0.466
0.293
0.55
0.253

## Sheet: Figure C
		Ctrl				DLK1
		Replicate-1	Replicate-2	Replicate-3		Replicate-1	Replicate-2	Replicate-3
Pearson's coefficient		0.401	0.163	0.281		0.602	0.839	0.858
TGOLN2-LC3B		0.402	0.287	0.32		0.682	0.705	0.923
		0.274	0.319	0.25		0.837	0.704	0.621
		0.455	0.268	0.292		0.706	0.871	0.922
		0.32	0.253	0.258		0.552	0.859	0.462
		0.101	0.194	0.303		0.616	0.892	0.864
		0.252	0.315	0.323		0.291	0.723	0.747
		0.208	0.234	0.35		0.831	0.639	0.889
		0.254	0.162	0.397		0.061	0.75	0.873
		0.055	0.112	0.395		0.867	0.424	0.723
		0.167	0.455	0.426		0.173	0.771	0.814
		0.153	0.38	0.212		0.56	0.756	0.769
		0.161	0.307	0.095		0.626	0.909	0.924
		0.379	0.523	0.28		0.406	0.785	0.875
		0.34	0.293	0.072		0.892	0.268	0.732
		0.31	0.363	0.129		0.322	0.1	0.808
		0.291	0.394	0.343		0.666	0.568	0.787
		0.279	0.23	0.161		0.687	0.268	0.375
		0.235	0.517	0.326		0.788	0.743	0.879
		0.379	0.387	0.344		0.749	0.505	0.711
		0.293	0.4	0.449		0.827	0.247	0.783
		0.398	0.336	0.486		0.792	0.671	0.714
		0.799	0.394	0.451		0.869	0.413	0.859
		0.347	0.45	0.385		0.511	0.777	0.775
		0.441	0.678	0.34		0.764	0.521	0.71
		0.523	0.326	0.481		0.765	0.713	0.648
		0.245	0.235	0.556		0.68	0.657	0.799
		0.389	0.299	0.339		0.73	0.879	0.853
		0.259	0.385	0.404		0.731	0.673	0.786
		0.348	0.406	0.412		0.655	0.815	0.761
		0.602	0.421	0.44		0.607	0.418	0.799
		0.72	0.24	0.268		0.226	0.791	0.831
		0.62	0.718	0.23		0.377	0.677	0.546
		0.754	0.517	0.22		0.309	0.464	0.562
		0.314	0.566	0.295		0.525	0.514	0.789
		0.194	0.51	0.372		0.831	0.766	0.838
		0.058	0.249	0.313		0.884	0.759	0.784
		0.469	0.357	0.33		0.593	0.452	0.85
		0.213	0.521	0.409		0.744	0.815	0.911
		0.407	0.437	0.255		0.642	0.831	0.771
		0.574	0.292	0.407		0.731	0.79	0.405
		0.244	0.495	0.226		0.769	0.786	0.781
		0.274	0.377	0.061		0.553	0.705	0.75
		0.4	0.257	0.545		0.52	0.77	0.868
		0.461	0.256	0.398		0.647	0.677	0.342
		0.244	0.201	0.336		0.62	0.291	0.811
		-0.033	0.413	0.514		0.557	0.728	0.603
		0.226	0.418	0.56		0.774	0.784	0.609
		0.37	0.401	0.493		0.539	0.855	0.656
		0.445	0.305	0.566		0.618	0.316	0.737
		0.344	0.308	0.498		0.838	0.704	0.83
		0.527	0.554	0.479		0.571	0.775	0.818
		0.271	0.424	0.561		0.478	0.545	0.756
		0.441	0.463	0.471		0.64	0.711	0.215
		0.402	0.288	0.513		0.309	0.76	0.883
		0.274	0.335	0.202		0.729	0.139	0.278
		0.547	0.359	0.061		0.746	0.663	0.782
		0.459	0.302	0.474		0.716	0.471	0.712
		0.499	0.18	0.488		0.715	0.763	0.812
		0.606	0.581	0.413		0.52	0.855	0.656
		0.296	0.321	0.427		0.205	0.708	0.506
		0.173	0.239	0.296		0.857	0.431	0.74
		0.423	0.482	0.187		0.751	0.433	0.716
		0.436	0.293	0.357		0.848	0.822	0.729
		0.28	0.497	0.437		0.605	0.757	0.653
		0.245	0.277	0.698		0.899	0.823	0.642
		0.431	0.385	0.323		0.805	0.825	0.579
		0.351	0.51	0.358		0.733	0.772	0.75
		0.368	0.613	0.289		0.852	0.719	0.824
		0.443	0.419	0.185		0.344	0.725	0.789
		0.369	0.391	0.139		0.72	0.67	0.843
		0.293	0.534	0.233		0.775	0.66	0.374
		0.181	0.143	0.357		0.38	0.548	0.347
		0.256	0.203	0.196		0.684	0.596	0.823
		0.472	0.423	0.393		0.608	0.581	0.838
		0.283	0.267	0.279		0.717	0.744	0.883
		0.314	0.173	0.172		0.866	0.692	0.715
		0.365	0.175	0.282		0.679	0.701	0.761
		0.345	0.229	0.294		0.632	0.784	0.803
		0.178	0.352	0.416		0.696	0.688	0.748
		0.285	0.326	0.473		0.331	0.595	0.806
		0.145	0.147	0.5		0.78	0.767	0.294
		0.578	0.027	0.39		0.259	0.806	0.768
		0.273	0.361	0.272		0.662	0.688	0.669
		0.314	0.442	0.321		0.743	0.482	0.295
		0.272	0.359	0.303		0.236	0.545	0.744
		0.482	0.384	0.305		0.592	0.734	0.744
		0.281	0.192	0.333		0.531	0.558	0.668
		0.4	0.391	0.302		0.283	0.582	0.586
		0.301	0.344	0.178		0.683	0.637	0.567
		0.338	0.224	0.715		0.827	0.687	0.678
		0.344	0.264	0.422		0.757	0.469	0.691
		0.368	0.444	0.379		0.602	0.707	0.667
		0.165	0.208	0.623		0.874	0.764	0.726
		0.182	0.438	0.558		0.694	0.85	0.681
		0.279	0.331	0.736		0.531	0.89	0.779
		0.654	0.235	0.623		0.749	0.632	0.454
		0.348	0.178	0.552		0.511	0.723	0.829
		0.202	0.425	0.286		0.486	0.593
		0.614	0.39	0.434		0.882	0.787
		0.393	0.317	0.381		0.851	0.826
		0.466	0.22	0.286		0.834	0.782
		0.293	0.358	0.316		0.414	0.893
		0.55	0.151	0.481		0.315	0.826
		0.253	0.501	0.508		0.74	0.869
			0.281	0.488		0.626	0.824
			0.189	0.444		0.826	0.834
			0.602	0.314		0.757	0.874
			0.322	0.375		0.871	0.436
			0.232	0.509		0.508	0.481
			0.407	0.403		0.758	0.331
			0.344	0.516		0.294	0.7
			0.447	0.419		0.307	0.808
			0.428	0.367			0.362
			0.489	0.324			0.764
			0.574	0.125
			0.213	0.274
			0.289	0.476
			0.481	0.645
			0.285	0.395
			0.181	0.519
				0.407
				0.406
				0.366

## Sheet: Average
	Average							Standared deviation
	Ctrl			DLK1				Ctrl	DLK1
Replicate	1	2	3	1	2	3
	0.3492	0.348405	0.371169	0.631292	0.66787	0.713653		0.0129196	0.0412662
