# Supplementary material for: Non-autophagic Golgi-LC3 lipidation facilitates TFE3 stress response against Golgi dysfunction
Source: EMBO J. 2024 Sep 16;43(21):5085–113. doi: 10.1038/s44318-024-00233-y (PMC11535212; doi:10.1038/s44318-024-00233-y)
Supplement: Supplementary file 3 — Source data Fig. 1 [file 44318_2024_233_MOESM3_ESM.zip › 1D/Figure 1D.xlsx]

## Sheet: Figure 1D
		Ctrl				DLK1
		Replicate-1	Replicate-2	Replicate-3		Replicate-1	Replicate-2	Replicate-3
Pearson's Coefficient		0.213	0.332	0.229		0.096	0.443	-0.015
(GM130-LC3B)		-0.036	0.267	0.172		0.25	0.494	0.051
		-0.025	0.109	0.262		0.085	0.251	0.282
		0.105	0.275	0.089		-0.022	0.197	0.071
		0.273	0.203	0.143		0.234	0.422	0.263
		0.345	0.171	0.113		0.051	-0.023	0.077
		0.058	0.273	0.272		-0.093	-0.14	-0.114
		0.247	0.18	0.256		0.19	0.214	-0.04
		0.186	0.031	0.264		0.054	0.107	0.437
		0.218	0.187	0.208		0.301	0.078	-0.028
		0.24	0.293	0.198		0.374	-0.107	0.233
		0.14	0.274	0.257		0.276	0.356	0.005
		0.331	0.393	0.154		0.226	-0.031	-0.085
		0.114	0.174	0.111		0.18	0.048	0.094
		0.195	0.208	0.143		-0.018	0.026	0.138
		0.258	0.232	0.194		-0.125	-0.195	0.435
		0.279	0.325	0.212		0.172	-0.076	0.246
		0.013	0.276	0.209		0.426	0.335	0.347
		0.081	0.206	0.289		0.232	0.293	0.288
		0.092	0.117	0.177		0.47	0.008	0.176
		0.315	0.203	0.104		0.377	0.186	0.426
		0.139	0.424	0.16		-0.055	0.231	0.041
		0.209	0.173	0.139		0.275	0.247	0.106
		0.202	0.211	0.065		0.204	0.047	0.003
		0.188	0.192	0.194		-0.065	-0.048	0.058
		0.234	0.089	0.183		0.394	0.027	0.241
		0.125	0.137	0.254		-0.003	0.164	0.209
		0.104	0.277	0.232		0.377	0.063	0.119
		0.31	0.24	0.136		0.063	-0.091	-0.099
		0.16	0.137	0.155		0.441	0.065	0.075
		0.195	0.332	0.16		0.005	0.002	0.192
		0.199	0.329	0.051		0.148	-0.121	0.007
		0.016	0.131	0.063		0.07	-0.026	0.318
		0.252	0.251	0.327		0.13	0.142	0.605
		0.195	0.25	0.044		0.015	0.065	0.031
		0.172	0.193	0.19		0.158	0.267	0.097
		0.244	0.076	0.265		0.184	0.19	0.158
		0.291	0.287	0.076		-0.021	0.039	0.395
		0.21	0.311	0.109		0.125	0.044	0.297
		0.171	0.295	0.243		0.027	0.316	0.25
		0.088	0.157	0.132		0.006	-0.062	0.066
		0.078	0.272	0.102		-0.0006753	-0.058	0.245
		0.278	0.121	0.18		0.18	0.349	0.405
		0.221	0.207	0.096		-0.139	0.398	0.538
		0.113	0.309	0.206		0.404	0.01	0.11
		0.104	0.217	0.217		0.084	0.068	0.328
		0.163	0.174	0.189		0.115	0.146	0.012
		0.135	0.193	0.014		0.005	0.355	-0.193
		0.417	0.047	0.009		0.281	0.055	-0.04
		0.11	0.116	0.159		0.142	0.177	-0.153
		0.08	0.264	0.345		0.049	-0.041	0.046
		0.296	0.255	0.161			0.204	-0.055
		0.163	0.168	0.382			0.18	0.099
		0.288	0.235	0.155			0.244	0.099
		0.035	0.383	0.166			0.038	0.297
		0.131	0.314	0.135			0.004	0.4
		0.17	0.094	0.11			0.236	0.315
		0.259	0.097	0.124			0.079	0.32
		0.25	0.041	0.096			0.171	0.261
		0.113	0.134	-0.002			-0.012	0.286
		0.199	0.093	0.008			0.142	0.183
		0.151	0.085	0.078			0.131	0.175
		0.071	0.223	0.177			0.271	0.205
			0.176	0.112			-0.05	0.274
			0.239	-0.087			0.153	0.048
			0.096				0.058	0.109
			0.174					0.325
			0.196					0.003
			0.129					0.034
			0.151					0.179
			0.127					-0.005
			0.117					0.048
			0.061					0.235
			0.052					0.03
			0.131					-0.156
			0.238					-0.048
			0.235					0.288
			0.238					0.13
			0.175					0.073
			0.107					-0.064
			0.344
			0.167
			0.087
			0.245
			0.1
			0.198
			0.17
			0.202
			0.174
			0.135
			0.031
			0.108

## Sheet: Average
	Average							Standared deviation
	Ctrl			DLK1				Ctrl	DLK1
Replicate	1	2	3	1	2	3
	0.177317	0.194196	0.159477	0.14381	0.1175	0.148025		0.0173616	0.0165417
