# Supplementary material for: Non-autophagic Golgi-LC3 lipidation facilitates TFE3 stress response against Golgi dysfunction
Source: EMBO J. 2024 Sep 16;43(21):5085–113. doi: 10.1038/s44318-024-00233-y (PMC11535212; doi:10.1038/s44318-024-00233-y)
Supplement: Supplementary file 3 — Source data Fig. 1 [file 44318_2024_233_MOESM3_ESM.zip › 1E/Figure 1E quantification.xlsx]

## Sheet: Figure 1E
	Average (LC3-II/ACTB)							Standared deviation
	Ctrl			DLK1				Ctrl	DLK1
Replicate	1	2	3	1	2	3
	1	1	1	4.05901	2.68731	3.87789		0	0.745192
