# Supplementary material for: Non-autophagic Golgi-LC3 lipidation facilitates TFE3 stress response against Golgi dysfunction
Source: EMBO J. 2024 Sep 16;43(21):5085–113. doi: 10.1038/s44318-024-00233-y (PMC11535212; doi:10.1038/s44318-024-00233-y)
Supplement: Supplementary file 3 — Source data Fig. 1 [file 44318_2024_233_MOESM3_ESM.zip › 1G/Figure 1G quantification.xlsx]

## Sheet: Sheet1
	Replicate-1
		DLK1
	Ctrl	WT	△EGF1	△EGF2	△EGF3	△EGF4	△EGF5	△EGF6	Isoform 2	△PR
Cells with GFP-LC3B clusters	2	52	50	27	37	5	30	44	5	37
Total cells	71	90	82	70	61	97	60	68	88	67
Percentage of GFP-LC3B clusters-positive cells	2.8169	57.7778	60.9756	38.5714	60.6557	5.15464	50	64.7059	5.68182	55.2239
	Replicate-2
		DLK1
	Ctrl	WT	△EGF1	△EGF2	△EGF3	△EGF4	△EGF5	△EGF6	Isoform 2	△PR
Cells with GFP-LC3B clusters	0	34	47	27	37	6	32	37	2	28
Total cells	59	62	86	66	62	77	72	76	68	64
Percentage of GFP-LC3B clusters-positive cells	0	54.8387	54.6512	40.9091	59.6774	7.79221	44.4444	48.6842	2.94118	43.75
	Replicate-3
		DLK1
	Ctrl	WT	△EGF1	△EGF2	△EGF3	△EGF4	△EGF5	△EGF6	Isoform 2	△PR
Cells with GFP-LC3B clusters	0	40	28	29	43	1	29	46	0	32
Total cells	61	65	52	57	70	53	50	66	46	51
Percentage of GFP-LC3B clusters-positive cells	0	61.5385	53.8462	50.8772	61.4286	1.88679	58	69.697	0	62.7451
		DLK1
	Ctrl	WT	△EGF1	△EGF2	△EGF3	△EGF4	△EGF5	△EGF6	Isoform 2	△PR
Average	0.938967	58.0516	56.491	43.4526	60.5872	4.94455	50.8148	61.029	2.87433	53.9063
Standard deviation	1.62634	3.35826	3.90461	6.53528	0.877583	2.95831	6.81441	10.9783	2.8415	9.56585
