# Supplementary material for: Non-autophagic Golgi-LC3 lipidation facilitates TFE3 stress response against Golgi dysfunction
Source: EMBO J. 2024 Sep 16;43(21):5085–113. doi: 10.1038/s44318-024-00233-y (PMC11535212; doi:10.1038/s44318-024-00233-y)
Supplement: Supplementary file 4 — Source data Fig. 2 [file 44318_2024_233_MOESM4_ESM.zip]

Archive with 32 entries (32 files):
- 2A/HeLa sgATG16L1 Ctrl_Series001_ch00_SV.tif
- 2A/HeLa sgATG16L1 Ctrl_Series001_ch01_SV.tif
- 2A/HeLa sgATG16L1 Ctrl_Series001_ch02_SV.tif
- 2A/HeLa sgATG16L1 Ctrl_Series001_overlay.tif
- 2A/HeLa sgATG16L1 DLK1_Series002_ch00_SV.tif
- 2A/HeLa sgATG16L1 DLK1_Series002_ch01_SV.tif
- 2A/HeLa sgATG16L1 DLK1_Series002_ch02_SV.tif
- 2A/HeLa sgATG16L1 DLK1_Series002_overlay.tif
- 2A/HeLa sgCtrl Ctrl_Series001_ch00_SV.tif
- 2A/HeLa sgCtrl Ctrl_Series001_ch01_SV.tif
- 2A/HeLa sgCtrl Ctrl_Series001_ch02_SV.tif
- 2A/HeLa sgCtrl Ctrl_Series001_overlay.tif
- 2A/HeLa sgCtrl DLK1_Series001_ch00_SV.tif
- 2A/HeLa sgCtrl DLK1_Series001_ch01_SV.tif
- 2A/HeLa sgCtrl DLK1_Series001_ch02_SV.tif
- 2A/HeLa sgCtrl DLK1_Series001_overlay.tif
- 2A/HeLa sgFIP200 Ctrl_Series001_ch00_SV.tif
- 2A/HeLa sgFIP200 Ctrl_Series001_ch01_SV.tif
- 2A/HeLa sgFIP200 Ctrl_Series001_ch02_SV.tif
- 2A/HeLa sgFIP200 Ctrl_Series001_overlay.tif
- 2A/HeLa sgFIP200 DLK1_Series001_ch00_SV.tif
- 2A/HeLa sgFIP200 DLK1_Series001_ch01_SV.tif
- 2A/HeLa sgFIP200 DLK1_Series001_ch02_SV.tif
- 2A/HeLa sgFIP200 DLK1_Series001_overlay.tif
- 2B/Figure 2B quantification.xlsx
- 2B/Figure 2B.png
- 2C/Figure 2C quantification.xlsx
- 2D/Figure 2D quantification.xlsx
- 2D/Image/Ctrl GFP-LC3B G120A.jpg
- 2D/Image/Ctrl GFP-LC3B WT.jpg
- 2D/Image/DLK1 GFP-LC3B G120A.jpg
- 2D/Image/DLK1 GFP-LC3B WT.jpg
