# Supplementary material for: Non-autophagic Golgi-LC3 lipidation facilitates TFE3 stress response against Golgi dysfunction
Source: EMBO J. 2024 Sep 16;43(21):5085–113. doi: 10.1038/s44318-024-00233-y (PMC11535212; doi:10.1038/s44318-024-00233-y)
Supplement: Supplementary file 4 — Source data Fig. 2 [file 44318_2024_233_MOESM4_ESM.zip › 2B/Figure 2B quantification.xlsx]

## Sheet: Sheet1
Replicate-1					Replicate-2					Replicate-3
	sgCtrl		sgATG16L1			sgCtrl		sgATG16L1			sgCtrl		sgATG16L1
	Ctrl	DLK1	Ctrl	DLK1		Ctrl	DLK1	Ctrl	DLK1		Ctrl	DLK1	Ctrl	DLK1
GFP-LC3B-II	18659.4	38456.1	2944.71	1490.2		11930.6	40384.1	3669.78	2868.71		19855.1	40368.1	4846.61	3135.15
GFP-LC3B-I	46975.8	39347.8	31661.7	24807.2		24789.2	35396.7	38625.6	32030.5		29312.3	30654.5	36379.2	37883
GFP-LC3B-II/GFP-LC3B-I	0.397213	0.977338	0.0930055	0.0600711		0.481281	1.1409	0.0950091	0.0895619		0.677364	1.31687	0.133225	0.0827586
Ratio to sgCtrl/Ctrl	1	2.46049	0.234145	0.151231		1	2.37055	0.197409	0.186091		1	1.94411	0.196681	0.122177
	sgCtrl		sgATG16L1
	Ctrl	DLK1	Ctrl	DLK1
Average	1	2.25838	0.209412	0.153167
Standard deviation	0	0.275855	0.0214228	0.0320007
