# Supplementary material for: Non-autophagic Golgi-LC3 lipidation facilitates TFE3 stress response against Golgi dysfunction
Source: EMBO J. 2024 Sep 16;43(21):5085–113. doi: 10.1038/s44318-024-00233-y (PMC11535212; doi:10.1038/s44318-024-00233-y)
Supplement: Supplementary file 4 — Source data Fig. 2 [file 44318_2024_233_MOESM4_ESM.zip › 2C/Figure 2C quantification.xlsx]

## Sheet: Sheet1
	Ulk1/2 WT MEF						Ulk1/2 KO MEF
	Ctrl			DLK1			Ctrl			DLK1					Ulk1/2 WT MEF		Ulk1/2 KO MEF
Replicate	1	2	3	1	2	3	1	2	3	1	2	3			Ctrl	DLK1	Ctrl	DLK1
Cells with GFP-LC3B clusters	0	0	1	80	81	117	0	0	0	30	33	50		Average	0.21645	47.2016	0	29.3941
Total cells	248	179	154	227	149	225	129	127	224	124	104	155		STDEV	0.374903	10.4242	0	4.51154
Percentage of GFP-LC3B clusters-positive cells	0	0	0.649351	35.2423	54.3624	52	0	0	0	24.1935	31.7308	32.2581
	Atg5 WT MEF						Atg5 KO MEF
	Ctrl			DLK1			Ctrl			DLK1					Atg5 WT MEF		Atg5 KO MEF
Replicate	1	2	3	1	2	3	1	2	3	1	2	3			Ctrl	DLK1	Ctrl	DLK1
Cells with GFP-LC3B clusters	1	0	0	57	83	64	0	0	0	5	2	0		Average	0.128205	41.9439	0	1.71717
Total cells	260	128	271	195	146	161	175	175	149	154	105	105		STDEV	0.222058	13.9392	0	1.63149
Percentage of GFP-LC3B clusters-positive cells	0.384615	0	0	29.2308	56.8493	39.7516	0	0	0	3.24675	1.90476	0
	HeLa sgCtrl						HeLa sgATG16L1
	Ctrl			DLK1			Ctrl			DLK1
Replicate	1	2	3	1	2	3	1	2	3	1	2	3			HeLa sgCtrl		HeLa sgATG16L1
Cells with GFP-LC3B clusters	0	3	5	73	85	84	0	0	0	2	2	0			Ctrl	DLK1	Ctrl	DLK1
Total cells	138	142	159	118	124	117	140	116	124	107	127	115		Average	1.75244	67.4026	0	1.14799
														STDEV	1.60298	5.06342	0	1.00502
Percentage of GFP-LC3B clusters-positive cells	0	2.11268	3.14465	61.8644	68.5484	71.7949	0	0	0	1.86916	1.5748	0
