# Supplementary material for: Non-autophagic Golgi-LC3 lipidation facilitates TFE3 stress response against Golgi dysfunction
Source: EMBO J. 2024 Sep 16;43(21):5085–113. doi: 10.1038/s44318-024-00233-y (PMC11535212; doi:10.1038/s44318-024-00233-y)
Supplement: Supplementary file 4 — Source data Fig. 2 [file 44318_2024_233_MOESM4_ESM.zip › 2D/Figure 2D quantification.xlsx]

## Sheet: Sheet1
	Ctrl						DLK1
	GFP-LC3B WT			GFP-LC3B G120A			GFP-LC3B WT			GFP-LC3B G120A
Replicate	1	2	3	1	2	3	1	2	3	1	2	3			Ctrl		DLK1
Cells with GFP-LC3B clusters	2	1	2	0	0	0	154	148	131	0	0	0		GFP-LC3B	WT	G120A	WT	G120A
Total cells	181	225	167	155	168	124	191	196	158	180	151	115		Average	0.915674	0	79.6833	0
														STDEV	0.410717	0	3.79001	0
Percentage of GFP-LC3B clusters-positive cells	1.10497	0.444444	1.1976	0	0	0	80.6283	75.5102	82.9114	0	0	0
