# Supplementary material for: Non-autophagic Golgi-LC3 lipidation facilitates TFE3 stress response against Golgi dysfunction
Source: EMBO J. 2024 Sep 16;43(21):5085–113. doi: 10.1038/s44318-024-00233-y (PMC11535212; doi:10.1038/s44318-024-00233-y)
Supplement: Supplementary file 5 — Source data Fig. 3 [file 44318_2024_233_MOESM5_ESM.zip]

Archive with 60 entries (60 files):
- 3A/Figure 3A quantification.xlsx
- 3A/Image/HeLa AMDE-1 GFP LC3 TGOLN2 RFP_Series002_ch00_SV.tif
- 3A/Image/HeLa AMDE-1 GFP LC3 TGOLN2 RFP_Series002_ch01_SV.tif
- 3A/Image/HeLa AMDE-1 GFP LC3 TGOLN2 RFP_Series002_ch02_SV.tif
- 3A/Image/HeLa AMDE-1 GFP LC3 TGOLN2 RFP_Series002_overlay.tif
- 3A/Image/HeLa brefeldin a GFP LC3 TGOLN2 RFP_Series001_ch00_SV.tif
- 3A/Image/HeLa brefeldin a GFP LC3 TGOLN2 RFP_Series001_ch01_SV.tif
- 3A/Image/HeLa brefeldin a GFP LC3 TGOLN2 RFP_Series001_ch02_SV.tif
- 3A/Image/HeLa brefeldin a GFP LC3 TGOLN2 RFP_Series001_overlay.tif
- 3A/Image/HeLa monensin GFP LC3 TGOLN2 RFP_Series002_ch00_SV.tif
- 3A/Image/HeLa monensin GFP LC3 TGOLN2 RFP_Series002_ch01_SV.tif
- 3A/Image/HeLa monensin GFP LC3 TGOLN2 RFP_Series002_ch02_SV.tif
- 3A/Image/HeLa monensin GFP LC3 TGOLN2 RFP_Series002_overlay.tif
- 3A/Image/HeLa niclosamide GFP LC3 TGOLN2 RFP_Series001_ch00_SV.tif
- 3A/Image/HeLa niclosamide GFP LC3 TGOLN2 RFP_Series001_ch01_SV.tif
- 3A/Image/HeLa niclosamide GFP LC3 TGOLN2 RFP_Series001_ch02_SV.tif
- 3A/Image/HeLa niclosamide GFP LC3 TGOLN2 RFP_Series001_overlay.tif
- 3A/Image/HeLa veh GFP LC3 TGOLN2 RFP_Series006_ch00_SV.tif
- 3A/Image/HeLa veh GFP LC3 TGOLN2 RFP_Series006_ch01_SV.tif
- 3A/Image/HeLa veh GFP LC3 TGOLN2 RFP_Series006_ch02_SV.tif
- 3A/Image/HeLa veh GFP LC3 TGOLN2 RFP_Series006_overlay.tif
- 3B/Ctrl Biotin (+) GFP.jpg
- 3B/Ctrl Biotin (+) Golgin-97.jpg
- 3B/Ctrl Biotin (-) GFP.jpg
- 3B/Ctrl Biotin (-) Golgin-97.jpg
- 3B/DLK1 Biotin (+) GFP.jpg
- 3B/DLK1 Biotin (+) Golgin-97.jpg
- 3B/DLK1 Biotin (-) GFP.jpg
- 3B/DLK1 Biotin (-) Golgin-97.jpg
- 3C/1. Veh biotin (+) GFP.jpg
- 3C/1. Veh biotin (+) Golgin-97.jpg
- 3C/1. Veh biotin (-) GFP.jpg
- 3C/1. Veh biotin (-) Golgin-97.jpg
- 3C/2. brefeldin a biotin (+) GFP.jpg
- 3C/2. brefeldin a biotin (+) Golgin-97.jpg
- 3C/2. brefeldin a biotin (-) GFP.jpg
- 3C/2. brefeldin a biotin (-) Golgin-97.jpg
- 3C/3. monensin biotin (+) GFP.jpg
- 3C/3. monensin biotin (+) Golgin-97.jpg
- 3C/3. monensin biotin (-) GFP.jpg
- 3C/3. monensin biotin (-) Golgin-97.jpg
- 3C/4. niclosamide biotin (+) GFP.jpg
- 3C/4. niclosamide biotin (+) Golgin-97.jpg
- 3C/4. niclosamide biotin (-) GFP.jpg
- 3C/4. niclosamide biotin (-) Golgi-97.jpg
- 3C/5. AMDE-1 biotin (+) GFP.jpg
- 3C/5. AMDE-1 biotin (+) Golgin-97.jpg
- 3C/5. AMDE-1 biotin (-) GFP.jpg
- 3C/5. AMDE-1 biotin (-) Golgin-97.jpg
- 3D/Figure 3D.xlsx
- 3E/Figure 3E.xlsx
- 3F/Figure 3F quantification.xlsx
- 3F/Image/1. sgCtrl veh biotin (-).jpg
- 3F/Image/2. sgCtrl veh biotin (+).jpg
- 3F/Image/3. sgCtrl niclosamide biotin (-).jpg
- 3F/Image/4. sgCtrl niclosamide biotin (+).jpg
- 3F/Image/5. sgATG16L1 veh biotin (-).jpg
- 3F/Image/6. sgATG16L1 veh biotin (+).jpg
- 3F/Image/7. sgATG16L1 niclosamide biotin (-).jpg
- 3F/Image/8. sgATG16L1 niclosamide biotin (+).jpg
