# Supplementary material for: Non-autophagic Golgi-LC3 lipidation facilitates TFE3 stress response against Golgi dysfunction
Source: EMBO J. 2024 Sep 16;43(21):5085–113. doi: 10.1038/s44318-024-00233-y (PMC11535212; doi:10.1038/s44318-024-00233-y)
Supplement: Supplementary file 5 — Source data Fig. 3 [file 44318_2024_233_MOESM5_ESM.zip › 3A/Figure 3A quantification.xlsx]

## Sheet: Figure 3A quantification
	Veh				Brefeldin A				Monensin				Niclosamide				AMDE-1
	Replicate-1	Replicate-2	Replicate-3		Replicate-1	Replicate-2	Replicate-3		Replicate-1	Replicate-2	Replicate-3		Replicate-1	Replicate-2	Replicate-3		Replicate-1	Replicate-2	Replicate-3
																						Average
Pearson's coefficient	1	2	3		1	2	3		1	2	3		1	2	3		1	2	3			Replicate-1	Replicate-2	Replicate-3	Average	Standard deviation
(LC3-TGOLN2)	0.4	0.538	0.344		0.685	0.474	0.594		0.647	0.684	0.327		0.786	0.659	0.898		0.765	0.574	0.583		Veh	0.431104	0.468032	0.447774	0.44897	0.0184932
	0.456	0.348	0.238		0.7	0.299	0.352		0.531	0.511	0.436		0.696	0.495	0.817		0.53	0.441	0.695		Brefeldin A	0.547089	0.588649	0.490806	0.542181	0.0491058
	0.651	0.697	0.424		0.558	0.648	0.366		0.557	0.549	0.409		0.689	0.561	0.907		0.607	0.783	0.849		Monensin	0.593866	0.549532	0.474622	0.53934	0.0602718
	0.436	0.422	0.432		0.565	0.681	0.471		0.567	0.488	0.539		0.606	0.793	0.561		0.47	0.775	0.637		Niclosamide	0.696711	0.705167	0.677124	0.693001	0.0143849
	0.48	0.187	0.558		0.343	0.537	0.43		0.579	0.408	0.378		0.516	0.732	0.39		0.408	0.674	0.757		AMDE-1	0.591731	0.680013	0.666771	0.646172	0.0476098
	0.751	0.142	0.419		0.689	0.593	0.344		0.469	0.342	0.268		0.376	0.865	0.736		0.35	0.676	0.509
	0.575	0.259	0.562		0.719	0.535	0.409		0.675	0.454	0.13		0.6	0.863	0.788		0.623	0.452	0.628
	0.581	0.582	0.55		0.453	0.609	0.403		0.405	0.668	0.55		0.581	0.883	0.831		0.603	0.616	0.631
	0.712	0.429	0.514		0.461	0.675	0.644		0.469	0.489	0.358		0.83	0.881	0.791		0.724	0.621	0.576
	0.304	0.528	0.646		0.489	0.602	0.601		0.633	0.395	0.607		0.8	0.87	0.359		0.402	0.696	0.746
	0.431	0.449	0.74		0.775	0.583	0.479		0.444	0.582	0.251		0.529	0.825	0.407		0.596	0.561	0.7
	0.441	0.296	0.621		0.768	0.614	0.514		0.556	0.585	0.511		0.453	0.569	0.321		0.59	0.545	0.738
	0.337	0.545	0.383		0.652	0.642	0.273		0.912	0.623	0.412		0.307	0.769	0.254		0.684	0.705	0.714
	0.398	0.666	0.377		0.466	0.769	0.341		0.734	0.728	0.546		0.668	0.771	0.658		0.632	0.709	0.893
	0.623	0.57	0.444		0.527	0.646	0.439		0.731	0.717	0.798		0.694	0.507	0.753		0.635	0.662	0.849
	0.285	0.392	0.269		0.576	0.532	0.34		0.545	0.742	0.711		0.564	0.559	0.544		0.496	0.459	0.429
	0.174	0.446	0.291		0.444	0.475	0.45		0.498	0.506	0.615		0.836	0.697	0.836		0.617	0.44	0.499
	0.497	0.415	0.571		0.496	0.489	0.5		0.756	0.644	0.642		0.875	0.859	0.821		0.769	0.85	0.734
	0.404	0.61	0.708		0.643	0.489	0.611		0.631	0.726	0.324		0.806	0.595	0.82		0.677	0.586	0.742
	0.632	0.588	0.522		0.632	0.487	0.628		0.535	0.585	0.723		0.835	0.817	0.722		0.416	0.849	0.765
	0.525	0.442	0.52		0.326	0.514	0.423		0.624	0.611	0.626		0.888	0.693	0.715		0.644	0.709	0.565
	0.239	0.524	0.342		0.191	0.445	0.558		0.433	0.267	0.635		0.77	0.797	0.488		0.681	0.689	0.316
	0.441	0.243	0.383		0.417	0.556	0.383		0.553	0.302	0.69		0.642	0.822	0.608		0.6	0.759	0.47
	0.326	0.47	0.624		0.554	0.475	0.443		0.349	0.791	0.42		0.554	0.437	0.576		0.782	0.67	0.797
	0.312	0.609	0.346		0.474	0.435	0.516		0.559	0.528	0.638		0.864	0.781	0.853		0.588	0.719	0.684
	0.296	0.376	0.383		0.488	0.404	0.358		0.714	0.684	0.56		0.907	0.845	0.685		0.504	0.61	0.657
	0.422	0.296	0.208		0.614	0.581	0.529		0.607	0.656	0.573		0.804	0.691	0.695		0.452	0.619	0.751
	0.231	0.337	0.498		0.419	0.607	0.546		0.168	0.742	0.474		0.584	0.594	0.782		0.791	0.837	0.318
	0.59	0.667	0.39		0.396	0.652	0.307		0.369	0.446	0.22		0.363	0.709	0.853		0.76	0.691	0.667
	0.571	0.628	0.649		0.567	0.626	0.669		0.62	0.715	0.279		0.809	0.701	0.47		0.797	0.667	0.654
	0.478	0.561	0.663		0.427	0.756	0.301		0.81	0.696	0.298		0.666	0.683	0.866		0.767	0.564	0.72
	0.268	0.601	0.479		0.589	0.57	0.339		0.782	0.599	0.429		0.533	0.757	0.84		0.581	0.657	0.721
	0.172	0.298	0.414		0.429	0.803	0.541		0.699	0.554	0.532		0.952	0.548	0.531		0.669	0.727	0.744
	0.568	0.311	0.342		0.653	0.606	0.269		0.715	0.459	0.574		0.543	0.378	0.694		0.622	0.762	0.781
	0.378	0.591	0.354		0.67	0.556	0.519		0.592	0.723	0.406		0.625	0.436	0.673		0.668	0.681	0.74
	0.42	0.383	0.332		0.403	0.629	0.591		0.708	0.728	0.399		0.779	0.852	0.549		0.396	0.675	0.497
	0.615	0.458	0.332		0.58	0.383	0.681		0.76	0.404	0.378		0.449	0.871	0.382		0.559	0.761	0.584
	0.282	0.302	0.327		0.49	0.574	0.259		0.781	0.676	0.432		0.769	0.591	0.475		0.826	0.905	0.572
	0.338	0.673	0.317		0.763	0.402	0.723		0.708	0.513	0.324		0.745	0.772	0.679		0.507	0.795	0.638
	0.265	0.592	0.559		0.504	0.495	0.622		0.623	0.67	0.469		0.608	0.703	0.727		0.536	0.876	0.696
	0.447	0.756	0.523		0.652	0.776	0.651		0.479	0.675	0.325		0.888	0.374	0.791		0.661	0.688	0.759
	0.243	0.71	0.545		0.612	0.719	0.622		0.221	0.544	0.542		0.834	0.831	0.632		0.619	0.931	0.743
	0.396	0.545	0.461		0.638	0.919	0.59		0.616	0.39	0.66		0.718	0.889	0.72		0.672	0.782	0.662
	0.575	0.453	0.657		0.385	0.752	0.633		0.682	0.561	0.58		0.72	0.914	0.642		0.573	0.84	0.669
	0.479	0.598	0.548		0.662	0.745	0.552		0.759	0.456	0.399		0.937	0.885	0.772		0.275	0.875	0.811
	0.401	0.588	0.455		0.423	0.459	0.51		0.695	0.608	0.354		0.871	0.855	0.885		0.716	0.816	0.879
	0.42	0.362	0.544		0.478	0.603	0.582		0.809	0.647	0.462		0.334	0.875	0.803		0.524	0.541	0.672
	0.558	0.66	0.352		0.579	0.715	0.499		0.565	0.644	0.373		0.875	0.58	0.938		0.301	0.607	0.667
	0.466	0.443	0.215		0.613	0.557	0.397		0.342	0.531	0.447		0.57	0.66	0.799		0.623	0.6	0.681
	0.337	0.541	0.328		0.709	0.623	0.652		0.326	0.65	0.63		0.619	0.426	0.768		0.344	0.795	0.679
	0.272	0.434	0.393		0.45	0.69	0.53		0.651	0.619	0.467		0.636	0.734	0.864		0.34	0.744	0.683
	0.267	0.28	0.304		0.532	0.506	0.45		0.627	0.538	0.44		0.664	0.726	0.862		0.647	0.771	0.554
	0.111	0.364	0.332		0.744	0.655	0.512		0.563	0.433	0.526		0.575	0.837	0.878		0.439	0.721	0.585
	0.184	0.603			0.701	0.682	0.297		0.642	0.318	0.586		0.647	0.845	0.824		0.793	0.765	0.698
	0.425	0.529			0.808	0.583	0.674		0.689	0.549	0.386		0.65	0.799	0.704		0.435	0.788	0.573
	0.365	0.465			0.53	0.502	0.533		0.709	0.43	0.385		0.699	0.741	0.703		0.617	0.835	0.599
	0.356	0.338			0.493	0.619	0.662		0.815	0.75	0.461		0.836	0.851	0.726		0.396	0.739	0.592
	0.411	0.24			0.563		0.457		0.744	0.529	0.526		0.698	0.469	0.653		0.644	0.73	0.528
	0.455	0.48			0.484		0.477		0.557	0.46	0.505		0.832	0.656	0.769		0.621	0.765	0.683
	0.327	0.416			0.5		0.457		0.541	0.519	0.397		0.799	0.719	0.851		0.323	0.791	0.441
	0.628	0.294			0.688		0.36		0.524	0.63	0.668		0.798	0.888	0.753		0.497	0.594	0.769
	0.497	0.448			0.431		0.413		0.509	0.651	0.449		0.864	0.76	0.742		0.383	0.638	0.477
	0.41				0.521		0.533		0.554	0.427	0.491		0.669	0.606	0.731		0.674	0.761	0.426
	0.549				0.376		0.381		0.455	0.539	0.529		0.794	0.237	0.51		0.635	0.588	0.827
	0.865				0.521		0.577		0.539	0.41	0.554		0.738	0.606	0.844		0.765	0.539	0.589
	0.593				0.382		0.622		0.557	0.449	0.55		0.598	0.853	0.788		0.58	0.769	0.766
	0.452				0.339		0.495		0.373	0.421	0.584		0.518	0.658	0.838		0.714	0.374	0.716
	0.718				0.699				0.68	0.559	0.658		0.754	0.625	0.566		0.482	0.606	0.709
	0.55				0.705				0.654	0.584	0.382		0.733	0.504	0.592		0.798	0.616	0.792
	0.538				0.612				0.766	0.776	0.579		0.645	0.581	0.793		0.544	0.508	0.774
	0.428				0.64				0.724	0.481	0.475		0.621	0.654	0.859		0.656	0.706	0.668
	0.377				0.582				0.505	0.562	0.389		0.68	0.829	0.42		0.546	0.584	0.658
	0.305				0.541				0.615	0.351	0.268		0.881	0.573	0.736		0.672	0.413	0.641
	0.517				0.665				0.684	0.681	0.509		0.665	0.66	0.467		0.541	0.648	0.667
	0.282				0.434				0.656	0.638	0.417		0.789	0.689	0.82		0.323	0.564	0.529
	0.421				0.523				0.692	0.315	0.437		0.712	0.643	0.854		0.806	0.602	0.765
	0.265				0.367				0.742	0.278	0.439		0.709	0.859	0.81		0.547		0.723
					0.63				0.398	0.45	0.535		0.684	0.781	0.858		0.383		0.809
					0.413				0.545	0.477	0.374		0.647	0.702	0.627		0.846		0.697
									0.684	0.573	0.505		0.88	0.472	0.896		0.467		0.677
									0.328	0.528	0.377		0.861	0.644	0.695		0.481		0.657
									0.433	0.31	0.408		0.73	0.931	0.892		0.57		0.635
										0.598			0.743	0.93	0.777		0.679		0.753
										0.579			0.848	0.652	0.85		0.721		0.72
										0.499			0.746		0.709		0.787		0.854
										0.514			0.337		0.821		0.599		0.773
										0.594			0.518		0.331		0.703		0.668
										0.489			0.788		0.458		0.618		0.312
										0.541			0.759		0.506		0.609		0.559
										0.41			0.692		0.52		0.453		0.778
										0.439					0.565		0.778		0.424
										0.546					0.54		0.85		0.756
										0.705					0.493		0.493		0.779
										0.611					0.715		0.375		0.86
															0.629		0.345		0.786
															0.575		0.498		0.613
															0.801		0.77
															0.578		0.779
															0.589		0.587
															0.44		0.64
															0.862		0.503
															0.571		0.6
															0.678		0.661
															0.877		0.695
															0.436
															0.459
															0.595
															0.522
															0.669
															0.556
															0.556
															0.766
															0.808
															0.72
															0.746
															0.627
															0.531
															0.621
															0.437
															0.488
															0.48
