# Supplementary material for: Non-autophagic Golgi-LC3 lipidation facilitates TFE3 stress response against Golgi dysfunction
Source: EMBO J. 2024 Sep 16;43(21):5085–113. doi: 10.1038/s44318-024-00233-y (PMC11535212; doi:10.1038/s44318-024-00233-y)
Supplement: Supplementary file 5 — Source data Fig. 3 [file 44318_2024_233_MOESM5_ESM.zip › 3D/Figure 3D.xlsx]

## Sheet: 1
1	PCD	biotin										sum
		x	ER	25	17	19	20	21	24	25		151	0/151
			Golgi	0	0	0	0	0	0	0		0
			PM	0	0	0	0	0	0	0		0
		o	ER	0	0	0	0	0	0	0		0
			Golgi	0	0	0	3	1	0	0		4	0.0421053	4.21053
			PM	15	15	14	10	11	14	12		91
	DLK1	x	ER	11	12	16	17	19	16	16		107
			Golgi	0	0	0	0	0	0	0		0
			PM	0	0	0	0	0	0	0		0
		o	ER	2	0	0	1	2	2	4		11
			Golgi	9	9	12	11	10	8	14		73	0.869048	86.9048
			PM	0	0	0	0	0	0	0		0
2	PCD	x	ER	21	25	33	34	22	18	23		176
			Golgi	0	0	0	0	0	0	0		0
			PM	0	0	0	0	0	0	0		0
		o	ER	0	0	0	0	0	0	0		0
			Golgi	0	0	0	0	1	0	0		1	0.00833333	0.833333
			PM	18	17	18	20	15	13	18		119
	DLK1	x	ER	16	13	11	18	14	16	12		100
			Golgi	0	1	0	0	0	0	0		1
			PM	0	0	0	0	0	0	0		0
		o	ER	1	1	3	1	0	2	1		9	0.878378	87.8378
			Golgi	8	8	12	14	6	10	7		65
			PM	0	0	0	0	0	0	0		0
3	PCD	x	ER	33	21	15	19	27	25	28		168
			Golgi	0	0	0	0	0	0	0		0
			PM	0	0	0	0	0	0	0		0
		o	ER	0	0	0	0	0	0	0		0	0.0267857	2.67857
			Golgi	0	0	0	0	0	2	1		3
			PM	13	17	14	12	15	20	21		112
	DLK1	x	ER	16	19	16	20	26	15	18		130
			Golgi	0	0	0	0	0	0	0		0
			PM	0	0	0	0	0	0	0		0
		o	ER	2	4	1	2	3	0	2		14
			Golgi	12	11	8	9	7	11	9		67	0.77907	77.907
			PM	0	0	2	0	2	1	0		5

## Sheet: Figure 3D
		Ctrl				DLK1
		Biotin (+)				Biotin (+)
		Replicate-1	Replicate-2	Replicate-3		Replicate-1	Replicate-2	Replicate-3
GFP-GPI localization	ER	0	0	0		11	9	14
	Golgi	4	1	3		73	65	67
	Plasma membrane	91	119	112		0	0	5
	Total	95	120	115		84	74	86
	Golgi (%)	4.21053	0.833333	2.6087		86.9048	87.8378	77.907
	Average	2.55085				84.2165
	Standard deviation	1.68934				5.48411

## Sheet: 2
Veh	biotin													sum
	x	ER	33	47	30	41	43	40	36	37	45	35		387
		Golgi	0	0	0	0	0	0	0	0	0	0		0
		PM	0	0	0	0	0	0	0	0	0	0		0
	o	ER	0	0	0	0	0	0	0	0	0	0		0
		Golgi	0	3	0	0	0	7	0	0	3	0		13
		PM	29	34	23	26	38	19	32	31	29	21		282
BFA	x	ER	24	31	36	36	37	45	29	26	31	43		338
		Golgi	0	0	0	0	0	0	0	0	0	0		0
		PM	0	0	0	0	0	0	0	0	0	0		0
	o	ER	26	39	27	33	31	30	41	32	35	34		328
		Golgi	0	0	0	0	0	0	0	0	0	0		0
		PM	0	0	0	0	0	0	0	0	0	0		0
Mon	x	ER	40	47	50	32	35	42	55	38	46	50		435
		Golgi	0	0	0	0	0	0	0	0	0	0		0
		PM	0	0	0	0	0	0	0	0	0	0		0
	o	ER	0	0	0	0	0	0	0	0	0	5		5
		Golgi	38	32	46	28	23	36	30	33	27	24		317
		PM	2	0	0	0	0	0	0	0	0	0		2
Nic	x	ER	42	37	54	35	40	53	48	37	40	33		419
		Golgi	0	0	0	0	0	0	0	0	0	0		0
		PM	0	0	0	0	0	0	0	0	0	0		0
	o	ER	0	0	0	0	0	0	0	0	0	0		0
		Golgi	31	35	32	32	30	37	31	25	46	38		337
		PM	0	0	0	0	0	0	0	0	0	0		0
AMDE	x	ER	42	38	41	33	46	49	38	40	33	31		391
		Golgi	0	0	0	0	0	0	0	0	0	0		0
		PM	0	0	0	0	0	0	0	0	0	0		0
	o	ER	0	0	0	0	0	0	0	0	0	0		0
		Golgi	33	39	27	24	35	29	34	29	27	29		306
		PM												0

## Sheet: 3
Veh	biotin													sum
	x	ER	42	40	29	40	46	40	32	36	46	35		386
		Golgi												0
		PM												0
	o	ER												0
		Golgi				3				4				7
		PM	32	41	29	44	34	51	30	29	34	37		361
BFA	x	ER	34	25	37	33	39	35	24	27	41	40		335
		Golgi												0
		PM												0
	o	ER	27	31	33	40	31	29	40	29	38	32		330
		Golgi				1								1
		PM												0
Mon	x	ER	42	48	45	42	46	51	61	55	43	56		489
		Golgi												0
		PM												0
	o	ER												0
		Golgi	26	33	30	31	33	23	29	30	28	23		286
		PM	1	3										4
Nic	x	ER	42	37	42	48	35	44	30	36	37	40		309
		Golgi												0
		PM												0
	o	ER												0
		Golgi	31	34	22	38	32	46	42	32	36	38		351
		PM												0
AMDE	x	ER	42	38	29	41	47	44	42	30	40	42		395
		Golgi												0
		PM												0
	o	ER												0
		Golgi	34	34	32	33	32	34	33	31	24	30		317
		PM												0
