# Supplementary material for: Non-autophagic Golgi-LC3 lipidation facilitates TFE3 stress response against Golgi dysfunction
Source: EMBO J. 2024 Sep 16;43(21):5085–113. doi: 10.1038/s44318-024-00233-y (PMC11535212; doi:10.1038/s44318-024-00233-y)
Supplement: Supplementary file 5 — Source data Fig. 3 [file 44318_2024_233_MOESM5_ESM.zip › 3E/Figure 3E.xlsx]

## Sheet: Figure 3E
		Veh				Brefeldin A				Monensin				Niclosamide				AMDE-1
		Biotin (+)				Biotin (+)				Biotin (+)				Biotin (+)				Biotin (+)
		Replicate-1	Replicate-2	Replicate-3		Replicate-1	Replicate-2	Replicate-3		Replicate-1	Replicate-2	Replicate-3		Replicate-1	Replicate-2	Replicate-3		Replicate-1	Replicate-2	Replicate-3
GFP-GPI localization	ER	0	0	0		375	328	330		2	5	0		0	0	0		1	0	0
	Golgi	4	13	7		1	0	1		305	317	286		371	337	351		326	306	317
	Plasma membrane	292	282	361		0	0	0		1	2	4		0	0	0		0	0	0
	Total	296	295	368		376	328	331		308	324	290		371	337	351		327	306	317
	Golgi (%)	1.35135	4.40678	1.90217		0.265957	0	0.302115		99.026	97.8395	98.6207		100	100	100		99.6942	100	100
	Average	2.55343				0.189357				98.4954				100				99.8981
	Standard deviation	1.6285				0.164982				0.603077				0				0.17656
