# Supplementary material for: Non-autophagic Golgi-LC3 lipidation facilitates TFE3 stress response against Golgi dysfunction
Source: EMBO J. 2024 Sep 16;43(21):5085–113. doi: 10.1038/s44318-024-00233-y (PMC11535212; doi:10.1038/s44318-024-00233-y)
Supplement: Supplementary file 5 — Source data Fig. 3 [file 44318_2024_233_MOESM5_ESM.zip › 3F/Figure 3F quantification.xlsx]

## Sheet: Figure 3F
		sgCtrl/veh				sgCtrl/niclosamide				sgATG16L1/veh				sgATG16L1/niclosamide
		Biotin (+)				Biotin (+)				Biotin (+)				Biotin (+)
		Replicate-1	Replicate-2	Replicate-3		Replicate-1	Replicate-2	Replicate-3		Replicate-1	Replicate-2	Replicate-3		Replicate-1	Replicate-2	Replicate-3
GFP-GPI localization	ER	0	0	0		0	2	0		0	0	0		4	1	1
	Golgi	0	0	2		93	110	136		2	13	4		127	132	192
	Plasma membrane	75	109	88		1	1	0		115	164	154		7	2	1
	Total	75	109	90		94	113	136		117	177	158		138	135	194
	Golgi (%)	0	0	2.22222		98.9362	97.3451	100		1.7094	7.34463	2.53165		92.029	97.7778	98.9691
	Average	0.740741				98.7604				3.86189				96.2586
	Standard deviation	1.283				1.33613				3.04403				3.71108
