# Supplementary material for: Non-autophagic Golgi-LC3 lipidation facilitates TFE3 stress response against Golgi dysfunction
Source: EMBO J. 2024 Sep 16;43(21):5085–113. doi: 10.1038/s44318-024-00233-y (PMC11535212; doi:10.1038/s44318-024-00233-y)
Supplement: Supplementary file 6 — Source data Fig. 4 [file 44318_2024_233_MOESM6_ESM.zip]

Archive with 52 entries (52 files):
- 4A/1. Ctrl Veh.jpg
- 4A/2. Ctrl Baf.A1.jpg
- 4A/3. Ctrl ConA.jpg
- 4A/4. DLK1 Veh.jpg
- 4A/5. DLK1 Baf.A1.jpg
- 4A/6. DLK1 ConA.jpg
- 4B/Figure 4B quantification.xlsx
- 4B/Image/HeLa Ctrl Baf.A1 TGOLN2 GFP RFP ATG16L1_Series002_ch00_SV.tif
- 4B/Image/HeLa Ctrl Baf.A1 TGOLN2 GFP RFP ATG16L1_Series002_ch01_SV.tif
- 4B/Image/HeLa Ctrl Baf.A1 TGOLN2 GFP RFP ATG16L1_Series002_ch02_SV.tif
- 4B/Image/HeLa Ctrl Baf.A1 TGOLN2 GFP RFP ATG16L1_Series002_overlay.tif
- 4B/Image/HeLa Ctrl Veh TGOLN2 GFP RFP ATG16L1_Series003_ch00_SV.tif
- 4B/Image/HeLa Ctrl Veh TGOLN2 GFP RFP ATG16L1_Series003_ch01_SV.tif
- 4B/Image/HeLa Ctrl Veh TGOLN2 GFP RFP ATG16L1_Series003_ch02_SV.tif
- 4B/Image/HeLa Ctrl Veh TGOLN2 GFP RFP ATG16L1_Series003_overlay.tif
- 4B/Image/HeLa DLK1 Baf.A1 TGOLN2 GFP RFP ATG16L1_Series010_ch00_SV.tif
- 4B/Image/HeLa DLK1 Baf.A1 TGOLN2 GFP RFP ATG16L1_Series010_ch01_SV.tif
- 4B/Image/HeLa DLK1 Baf.A1 TGOLN2 GFP RFP ATG16L1_Series010_ch02_SV.tif
- 4B/Image/HeLa DLK1 Baf.A1 TGOLN2 GFP RFP ATG16L1_Series010_overlay.tif
- 4B/Image/HeLa DLK1 Veh TGOLN2 GFP RFP ATG16L1_Series009_ch00_SV.tif
- 4B/Image/HeLa DLK1 Veh TGOLN2 GFP RFP ATG16L1_Series009_ch01_SV.tif
- 4B/Image/HeLa DLK1 Veh TGOLN2 GFP RFP ATG16L1_Series009_ch02_SV.tif
- 4B/Image/HeLa DLK1 Veh TGOLN2 GFP RFP ATG16L1_Series009_overlay.tif
- 4C/Figure 4C.png
- 4D/Figure 4D.png
- 4E/Figure 4E.png
- 4F/Figure 4F.png
- 4G/Figure 4G quantification.xlsx
- 4G/Image/Ctrl WT RFP ATG16L1 TGOLN2 GFP_Series008_ch00_SV.tif
- 4G/Image/Ctrl WT RFP ATG16L1 TGOLN2 GFP_Series008_ch01_SV.tif
- 4G/Image/Ctrl WT RFP ATG16L1 TGOLN2 GFP_Series008_ch02_SV.tif
- 4G/Image/Ctrl WT RFP ATG16L1 TGOLN2 GFP_Series008_overlay.tif
- 4G/Image/DLK1 ATG5-BD RFP ATG16L1 TGOLN2 GFP_Series012_ch00_SV.tif
- 4G/Image/DLK1 ATG5-BD RFP ATG16L1 TGOLN2 GFP_Series012_ch01_SV.tif
- 4G/Image/DLK1 ATG5-BD RFP ATG16L1 TGOLN2 GFP_Series012_ch02_SV.tif
- 4G/Image/DLK1 ATG5-BD RFP ATG16L1 TGOLN2 GFP_Series012_overlay.tif
- 4G/Image/DLK1 CCD RFP ATG16L1 TGOLN2 GFP_Series010_ch00_SV.tif
- 4G/Image/DLK1 CCD RFP ATG16L1 TGOLN2 GFP_Series010_ch01_SV.tif
- 4G/Image/DLK1 CCD RFP ATG16L1 TGOLN2 GFP_Series010_ch02_SV.tif
- 4G/Image/DLK1 CCD RFP ATG16L1 TGOLN2 GFP_Series010_overlay.tif
- 4G/Image/DLK1 FBD RFP ATG16L1 TGOLN2 GFP_Series011_ch00_SV.tif
- 4G/Image/DLK1 FBD RFP ATG16L1 TGOLN2 GFP_Series011_ch01_SV.tif
- 4G/Image/DLK1 FBD RFP ATG16L1 TGOLN2 GFP_Series011_ch02_SV.tif
- 4G/Image/DLK1 FBD RFP ATG16L1 TGOLN2 GFP_Series011_overlay.tif
- 4G/Image/DLK1 WD40 RFP ATG16L1 TGOLN2 GFP_Series008_ch00_SV.tif
- 4G/Image/DLK1 WD40 RFP ATG16L1 TGOLN2 GFP_Series008_ch01_SV.tif
- 4G/Image/DLK1 WD40 RFP ATG16L1 TGOLN2 GFP_Series008_ch02_SV.tif
- 4G/Image/DLK1 WD40 RFP ATG16L1 TGOLN2 GFP_Series008_overlay.tif
- 4G/Image/DLK1 WT RFP ATG16L1 TGOLN2 GFP_Series006_ch00_SV.tif
- 4G/Image/DLK1 WT RFP ATG16L1 TGOLN2 GFP_Series006_ch01_SV.tif
- 4G/Image/DLK1 WT RFP ATG16L1 TGOLN2 GFP_Series006_ch02_SV.tif
- 4G/Image/DLK1 WT RFP ATG16L1 TGOLN2 GFP_Series006_overlay.tif
