# Supplementary material for: Non-autophagic Golgi-LC3 lipidation facilitates TFE3 stress response against Golgi dysfunction
Source: EMBO J. 2024 Sep 16;43(21):5085–113. doi: 10.1038/s44318-024-00233-y (PMC11535212; doi:10.1038/s44318-024-00233-y)
Supplement: Supplementary file 6 — Source data Fig. 4 [file 44318_2024_233_MOESM6_ESM.zip › 4B/Figure 4B quantification.xlsx]

## Sheet: 1. DLK1 Baf
Image #	Cell #	Image A	Image B	ROI	Auto Threshold A	Auto Threshold B	Using Stack Histogram	Pearson's Coefficient	Spearman's Rank Coefficient	M1	M2	Threshold A	Threshold B	Thresholded M1	Thresholded M2	Overlap Coefficient	k1	k2	Thresholded Overlap Coefficient	Threshold k1	Threshold k2	ICQ	Area tot	Area A	Area B	Area Overlap	Timepoint
1	1	C1-Composite T1	C2-Composite T1	0001-0209-0596	Otsu	Otsu	FALSE	0.732	0.638	1	0.998	105	65	0.799	0.714	0.79	0.503	1.239	0.913	0.665	1.253	0.28	2.195	0.252	0.285	0.194	1
	2	C1-Composite T1	C2-Composite T1	0001-0133-0667	Otsu	Otsu	FALSE	0.632	0.6	1	0.997	52	45	0.77	0.569	0.786	0.75	0.825	0.889	0.867	0.912	0.273	1.936	0.232	0.31	0.176	1
	3	C1-Composite T1	C2-Composite T1	0001-0128-0770	Otsu	Otsu	FALSE	0.458	0.51	1	0.986	23	21	0.617	0.396	0.789	0.871	0.715	0.919	0.953	0.887	0.267	0.881	0.17	0.265	0.101	1
	4	C1-Composite T1	C2-Composite T1	0001-0201-0815	Otsu	Otsu	FALSE	0.571	0.596	1	0.972	26	33	0.631	0.565	0.776	0.961	0.626	0.906	1.067	0.769	0.307	1.389	0.237	0.249	0.139	1
	5	C1-Composite T1	C2-Composite T1	0001-0562-0528	Otsu	Otsu	FALSE	0.717	0.79	1	0.998	102	76	0.413	0.98	0.78	0.385	1.578	0.944	0.718	1.242	0.307	2.175	0.542	0.191	0.187	1
	6	C1-Composite T1	C2-Composite T1	0001-0638-0572	Otsu	Otsu	FALSE	0.561	0.634	1	1	95	83	0.304	0.853	0.684	0.364	1.283	0.869	0.831	0.908	0.268	1.444	0.24	0.074	0.066	1
	7	C1-Composite T1	C2-Composite T1	0001-0735-0565	Otsu	Otsu	FALSE	0.543	0.647	1	0.999	52	82	0.275	0.848	0.715	0.707	0.723	0.901	1.62	0.501	0.245	1.245	0.297	0.089	0.075	1
	8	C1-Composite T1	C2-Composite T1	0001-0842-0596	Otsu	Otsu	FALSE	0.632	0.704	1	0.997	45	83	0.495	0.823	0.753	1.152	0.493	0.929	1.999	0.431	0.312	1.648	0.383	0.224	0.179	1
2	1	C1-Composite T1	C2-Composite T1	0001-0529-0701	Otsu	Otsu	FALSE	0.395	0.479	1	0.99	23	20	0.365	0.596	0.786	0.576	1.071	0.929	0.84	1.028	0.266	1.042	0.394	0.233	0.138	1
	2	C1-Composite T1	C2-Composite T1	0001-0467-0757	Otsu	Otsu	FALSE	0.353	0.343	1	0.975	19	10	0.404	0.529	0.787	0.368	1.685	0.919	0.473	1.786	0.286	0.765	0.204	0.154	0.077	1
	3	C1-Composite T1	C2-Composite T1	0001-0550-0789	Otsu	Otsu	FALSE	0.427	0.436	1	0.992	23	13	0.403	0.565	0.808	0.404	1.616	0.937	0.556	1.579	0.309	0.365	0.109	0.075	0.041	1
	4	C1-Composite T1	C2-Composite T1	0001-0505-0961	Otsu	Otsu	FALSE	0.397	0.377	1	0.986	23	23	0.417	0.485	0.732	0.697	0.769	0.94	1.109	0.797	0.177	1.077	0.228	0.195	0.091	1
3	1	C1-Composite T1	C2-Composite T1	0001-0261-0411	Otsu	Otsu	FALSE	0.531	0.551	1	0.991	26	42	0.281	0.838	0.71	0.698	0.723	0.919	1.531	0.552	0.218	2.315	0.61	0.181	0.147	1
	2	C1-Composite T1	C2-Composite T1	0001-0373-0328	Otsu	Otsu	FALSE	0.366	0.44	1	0.983	23	36	0.52	0.317	0.696	1.198	0.404	0.81	1.174	0.559	0.274	1.169	0.166	0.25	0.076	1
	3	C1-Composite T1	C2-Composite T1	0001-0639-0334	Otsu	Otsu	FALSE	0.497	0.518	1	0.974	23	24	0.42	0.585	0.729	0.595	0.892	0.847	0.8	0.898	0.331	1.64	0.295	0.188	0.103	1
	4	C1-Composite T1	C2-Composite T1	0001-0829-0493	Otsu	Otsu	FALSE	0.526	0.533	1	0.969	23	16	0.442	0.642	0.767	0.426	1.379	0.901	0.586	1.385	0.287	1.672	0.307	0.198	0.123	1
	5	C1-Composite T1	C2-Composite T1	0001-0131-0739	Otsu	Otsu	FALSE	0.532	0.61	1	0.986	23	52	0.358	0.732	0.687	1.104	0.427	0.882	2.098	0.37	0.222	2.186	0.469	0.202	0.147	1
	6	C1-Composite T1	C2-Composite T1	0001-0167-0876	Otsu	Otsu	FALSE	0.252	0.317	1	0.974	16	40	0.299	0.312	0.681	1.555	0.298	0.838	1.925	0.365	0.202	0.737	0.16	0.15	0.044	1
	7	C1-Composite T1	C2-Composite T1	0001-0299-0879	Otsu	Otsu	FALSE	0.136	0.447	1	0.997	68	42	0.01	0.009	0.466	0.217	1.001	0.878	0.318	2.423	0.234	1.039	0.07	0.046	0.0005787	1
4	1	C1-Composite T1	C2-Composite T1	0001-0139-0506	Otsu	Otsu	FALSE	0.196	0.282	1	0.971	16	31	0.327	0.303	0.689	1.267	0.375	0.888	1.666	0.473	0.211	1.022	0.215	0.229	0.07	1
	2	C1-Composite T1	C2-Composite T1	0001-0209-0604	Otsu	Otsu	FALSE	0.488	0.475	1	0.984	23	19	0.382	0.601	0.749	0.493	1.137	0.909	0.78	1.06	0.262	0.975	0.2	0.118	0.067	1
	3	C1-Composite T1	C2-Composite T1	0001-0123-0688	Otsu	Otsu	FALSE	0.446	0.444	1	0.994	32	15	0.447	0.483	0.754	0.318	1.791	0.9	0.424	1.913	0.286	0.983	0.16	0.142	0.068	1
	4	C1-Composite T1	C2-Composite T1	0001-0784-0281	Otsu	Otsu	FALSE	0.535	0.369	1	0.962	23	15	0.212	0.878	0.768	0.259	2.276	0.92	0.507	1.669	0.253	3.775	0.684	0.123	0.105	1
	5	C1-Composite T1	C2-Composite T1	0001-0623-0440	Otsu	Otsu	FALSE	0.342	0.328	1	0.965	23	9	0.282	0.422	0.733	0.254	2.119	0.883	0.347	2.247	0.313	3.204	0.593	0.357	0.144	1
	6	C1-Composite T1	C2-Composite T1	0001-0682-0595	Otsu	Otsu	FALSE	0.398	0.402	1	0.959	19	11	0.236	0.595	0.737	0.302	1.8	0.898	0.545	1.479	0.305	2.519	0.465	0.173	0.1	1
	7	C1-Composite T1	C2-Composite T1	0001-0821-0903	Otsu	Otsu	FALSE	0.227	0.238	1	0.92	13	17	0.38	0.235	0.71	1.066	0.473	0.92	1.259	0.671	0.242	0.542	0.07	0.116	0.026	1
	8	C1-Composite T1	C2-Composite T1	0001-0926-0906	Otsu	Otsu	FALSE	0.316	0.352	1	0.938	13	20	0.408	0.327	0.713	1.204	0.423	0.917	1.554	0.541	0.244	1.232	0.228	0.289	0.089	1
	9	C1-Composite T1	C2-Composite T1	0001-0620-0573	Otsu	Otsu	FALSE	0.154	0.18	1	0.924	13	17	0.349	0.22	0.706	1.056	0.472	0.938	1.277	0.689	0.167	0.818	0.14	0.222	0.048	1
5	1	C1-Composite T1	C2-Composite T1	0001-0848-0183	Otsu	Otsu	FALSE	0.618	0.638	1	0.985	30	21	0.523	0.824	0.801	0.455	1.411	0.887	0.62	1.269	0.308	1.911	0.482	0.282	0.227	1
	2	C1-Composite T1	C2-Composite T1	0001-0743-0213	Otsu	Otsu	FALSE	0.624	0.763	1	0.987	35	43	0.367	0.937	0.762	0.619	0.939	0.933	1.145	0.761	0.279	1.267	0.477	0.165	0.154	1
	3	C1-Composite T1	C2-Composite T1	0001-0485-0435	Otsu	Otsu	FALSE	0.291	0.292	1	0.985	16	23	0.441	0.429	0.785	1.074	0.574	0.929	1.333	0.648	0.392	0.946	0.254	0.263	0.108	1
	4	C1-Composite T1	C2-Composite T1	0001-0402-0517	Otsu	Otsu	FALSE	0.271	0.33	1	0.965	13	33	0.411	0.428	0.74	1.795	0.305	0.923	2.402	0.355	0.245	1.122	0.322	0.313	0.132	1
	5	C1-Composite T1	C2-Composite T1	0001-0380-0670	Otsu	Otsu	FALSE	0.295	0.334	1	0.874	9	15	0.462	0.295	0.731	1.284	0.416	0.935	1.389	0.629	0.265	0.488	0.092	0.145	0.041	1
	6	C1-Composite T1	C2-Composite T1	0001-0324-0856	Otsu	Otsu	FALSE	0.219	0.366	1	0.953	62	16	0.399	0.013	0.617	0.532	0.714	0.935	0.204	4.278	0.255	0.783	0.008	0.228	0.003	1
	7	C1-Composite T1	C2-Composite T1	0001-0199-0932	Otsu	Otsu	FALSE	0.155	0.276	1	0.955	78	21	0.317	0.003	0.601	0.712	0.507	0.961	0.138	6.706	0.253	0.838	0.003	0.168	0.0007716	1
6	1	C1-Composite T1	C2-Composite T1	0001-0084-0538	Otsu	Otsu	FALSE	0.538	0.532	1	0.994	48	14	0.48	0.571	0.868	0.239	3.15	0.936	0.283	3.098	0.316	1.603	0.398	0.331	0.177	1
	2	C1-Composite T1	C2-Composite T1	0001-0800-0102	Otsu	Otsu	FALSE	0.478	0.584	1	0.99	29	30	0.257	0.821	0.697	0.468	1.04	0.877	1.044	0.737	0.267	0.967	0.28	0.082	0.066	1
	3	C1-Composite T1	C2-Composite T1	0001-0844-0157	Otsu	Otsu	FALSE	0.317	0.388	1	0.971	23	23	0.315	0.374	0.633	0.53	0.756	0.791	0.711	0.879	0.242	1.811	0.264	0.199	0.075	1
	4	C1-Composite T1	C2-Composite T1	0001-0487-0502	Otsu	Otsu	FALSE	0.153	0.236	1	0.959	13	33	0.245	0.35	0.685	1.44	0.326	0.922	2.313	0.367	0.324	0.874	0.258	0.181	0.064	1
	5	C1-Composite T1	C2-Composite T1	0001-0643-0700	Otsu	Otsu	FALSE	0.471	0.495	1	0.948	16	18	0.36	0.621	0.731	0.585	0.913	0.886	0.878	0.894	0.27	2.473	0.506	0.261	0.161	1
	6	C1-Composite T1	C2-Composite T1	0001-0588-0528	Otsu	Otsu	FALSE	0.437	0.432	1	0.93	16	19	0.378	0.437	0.685	0.691	0.679	0.866	0.949	0.791	0.303	2.723	0.371	0.296	0.124	1
	7	C1-Composite T1	C2-Composite T1	0001-0398-0586	Otsu	Otsu	FALSE	0.179	0.218	1	0.914	13	14	0.319	0.219	0.688	0.831	0.569	0.937	1.079	0.814	0.267	1.202	0.174	0.256	0.056	1
	8	C1-Composite T1	C2-Composite T1	0001-0390-0731	Otsu	Otsu	FALSE	0.283	0.295	1	0.89	13	13	0.292	0.278	0.683	0.707	0.661	0.936	1.105	0.793	0.25	1.52	0.174	0.192	0.05	1
7	1	C1-Composite T1	C2-Composite T1	0001-0124-0569	Otsu	Otsu	FALSE	0.7	0.646	1	0.979	58	40	0.631	0.753	0.797	0.44	1.446	0.899	0.58	1.394	0.329	2.962	0.288	0.212	0.156	1
	2	C1-Composite T1	C2-Composite T1	0001-0268-0346	Otsu	Otsu	FALSE	0.571	0.58	1	0.996	72	52	0.292	0.847	0.749	0.307	1.828	0.874	0.552	1.384	0.323	2.137	0.435	0.113	0.097	1
	3	C1-Composite T1	C2-Composite T1	0001-0334-0239	Otsu	Otsu	FALSE	0.502	0.658	1	0.909	16	13	0.545	0.471	0.728	0.569	0.932	0.9	0.687	1.18	0.345	1.524	0.282	0.323	0.149	1
	4	C1-Composite T1	C2-Composite T1	0001-0387-0131	Otsu	Otsu	FALSE	0.253	0.295	1	0.931	13	9	0.36	0.311	0.736	0.53	1.022	0.936	0.66	1.327	0.231	1.727	0.345	0.401	0.122	1
	5	C1-Composite T1	C2-Composite T1	0001-0486-0861	Otsu	Otsu	FALSE	0.402	0.401	1	0.966	19	20	0.243	0.621	0.661	0.433	1.01	0.844	0.81	0.879	0.278	2.493	0.464	0.151	0.098	1
	6	C1-Composite T1	C2-Composite T1	0001-0460-0982	Otsu	Otsu	FALSE	0.472	0.482	1	0.983	19	24	0.397	0.598	0.72	0.733	0.708	0.888	1.203	0.655	0.274	1.178	0.226	0.147	0.084	1
8	1	C1-Composite T1	C2-Composite T1	0001-0831-0570	Otsu	Otsu	FALSE	0.577	0.556	1	0.976	29	18	0.679	0.544	0.792	0.501	1.252	0.912	0.555	1.498	0.295	3.06	0.455	0.549	0.292	1
	2	C1-Composite T1	C2-Composite T1	0001-0366-0604	Otsu	Otsu	FALSE	0.544	0.577	1	0.945	23	18	0.484	0.556	0.748	0.529	1.057	0.895	0.743	1.079	0.319	2.385	0.306	0.264	0.139	1
9	1	C1-Composite T1	C2-Composite T1	0001-0136-0164	Otsu	Otsu	FALSE	0.456	0.484	1	0.972	23	18	0.455	0.466	0.719	0.525	0.986	0.878	0.685	1.124	0.292	2.071	0.316	0.293	0.135	1
	2	C1-Composite T1	C2-Composite T1	0001-0124-0298	Otsu	Otsu	FALSE	0.5	0.545	1	0.858	13	14	0.434	0.407	0.739	0.841	0.649	0.916	1.069	0.785	0.298	1.204	0.136	0.141	0.057	1
	3	C1-Composite T1	C2-Composite T1	0001-0282-0551	Otsu	Otsu	FALSE	0.529	0.591	1	0.908	13	13	0.438	0.598	0.78	0.65	0.937	0.924	0.847	1.008	0.307	1.294	0.293	0.206	0.122	1
	4	C1-Composite T1	C2-Composite T1	0001-0294-0755	Otsu	Otsu	FALSE	0.45	0.552	1	0.935	13	24	0.47	0.451	0.717	1.345	0.383	0.898	1.784	0.452	0.305	1.347	0.259	0.263	0.118	1
	5	C1-Composite T1	C2-Composite T1	0001-0132-0896	Otsu	Otsu	FALSE	0.172	0.248	1	0.938	13	22	0.379	0.238	0.718	1.347	0.382	0.926	1.485	0.578	0.301	0.605	0.125	0.194	0.048	1
	6	C1-Composite T1	C2-Composite T1	0001-0776-0404	Otsu	Otsu	FALSE	0.457	0.501	1	0.967	16	19	0.399	0.553	0.737	0.737	0.737	0.906	1.093	0.751	0.268	1.544	0.342	0.232	0.128	1
	7	C1-Composite T1	C2-Composite T1	0001-0766-0536	Otsu	Otsu	FALSE	0.577	0.455	1	0.97	19	23	0.341	0.794	0.729	0.572	0.929	0.924	1.156	0.739	0.202	2.446	0.392	0.155	0.117	1
	8	C1-Composite T1	C2-Composite T1	0001-0876-0573	Otsu	Otsu	FALSE	0.416	0.363	1	0.965	16	17	0.352	0.507	0.747	0.682	0.819	0.931	1.094	0.792	0.271	0.841	0.16	0.111	0.052	1
	9	C1-Composite T1	C2-Composite T1	0001-0714-0750	Otsu	Otsu	FALSE	0.3	0.351	1	0.942	13	14	0.379	0.36	0.768	0.819	0.719	0.941	1.014	0.873	0.306	0.65	0.146	0.155	0.054	1
	10	C1-Composite T1	C2-Composite T1	0001-0672-0698	Otsu	Otsu	FALSE	0.301	0.329	1	0.943	13	19	0.476	0.289	0.77	1.301	0.456	0.952	1.415	0.64	0.28	0.522	0.092	0.152	0.043	1
	11	C1-Composite T1	C2-Composite T1	0001-0700-0636	Otsu	Otsu	FALSE	0.326	0.321	1	0.929	13	8	0.432	0.435	0.774	0.46	1.305	0.934	0.532	1.642	0.237	0.92	0.222	0.218	0.092	1
	12	C1-Composite T1	C2-Composite T1	0001-0656-0880	Otsu	Otsu	FALSE	0.636	0.74	1	0.978	26	20	0.44	0.864	0.84	0.494	1.43	0.91	0.676	1.226	0.375	1.245	0.425	0.197	0.167	1
	13	C1-Composite T1	C2-Composite T1	0001-0719-0855	Otsu	Otsu	FALSE	0.524	0.585	1	0.954	19	10	0.461	0.614	0.826	0.384	1.777	0.929	0.474	1.819	0.282	0.969	0.27	0.201	0.118	1
10	1	C1-Composite T1	C2-Composite T1	0001-0122-0433	Otsu	Otsu	FALSE	0.305	0.362	1	0.968	19	24	0.403	0.261	0.63	0.757	0.524	0.728	0.678	0.782	0.276	0.683	0.082	0.116	0.028	1
	2	C1-Composite T1	C2-Composite T1	0001-0160-0467	Otsu	Otsu	FALSE	0.345	0.347	1	0.973	13	39	0.193	0.623	0.615	1.044	0.362	0.929	2.791	0.309	0.269	0.964	0.274	0.077	0.047	1
	3	C1-Composite T1	C2-Composite T1	0001-0124-0560	Otsu	Otsu	FALSE	0.431	0.416	1	0.938	13	37	0.454	0.456	0.664	1.715	0.257	0.881	2.397	0.324	0.252	0.844	0.146	0.139	0.06	1
	4	C1-Composite T1	C2-Composite T1	0001-0780-0770	Otsu	Otsu	FALSE	0.346	0.404	1	0.954	13	19	0.296	0.537	0.72	0.789	0.657	0.893	1.266	0.63	0.286	1.459	0.393	0.209	0.111	1
	5	C1-Composite T1	C2-Composite T1	0001-0856-0657	Otsu	Otsu	FALSE	0.365	0.406	1	0.966	13	16	0.465	0.48	0.765	0.896	0.653	0.934	1.153	0.757	0.269	0.992	0.286	0.268	0.127	1
	6	C1-Composite T1	C2-Composite T1	0001-0883-0461	Otsu	Otsu	FALSE	0.387	0.359	1	0.952	16	11	0.325	0.535	0.741	0.397	1.382	0.903	0.591	1.379	0.257	1.896	0.394	0.225	0.117	1
	7	C1-Composite T1	C2-Composite T1	0001-0876-0520	Otsu	Otsu	FALSE	0.284	0.317	1	0.953	13	16	0.168	0.535	0.657	0.476	0.905	0.9	1.114	0.727	0.255	1.333	0.344	0.103	0.055	1
11	1	C1-Composite T1	C2-Composite T1	0001-0124-0208	Otsu	Otsu	FALSE	0.413	0.595	1	0.996	75	20	0.378	0.482	0.786	0.19	3.248	0.893	0.259	3.077	0.316	2.502	0.617	0.483	0.234	1
	2	C1-Composite T1	C2-Composite T1	0001-0211-0279	Otsu	Otsu	FALSE	0.37	0.391	1	0.989	23	20	0.445	0.498	0.824	0.665	1.02	0.932	0.79	1.101	0.258	0.763	0.234	0.213	0.101	1
	3	C1-Composite T1	C2-Composite T1	0001-0230-0371	Otsu	Otsu	FALSE	0.687	0.673	1	0.991	42	21	0.403	0.873	0.841	0.288	2.459	0.901	0.384	2.113	0.343	2.088	0.481	0.184	0.154	1
	4	C1-Composite T1	C2-Composite T1	0001-0291-0785	Otsu	Otsu	FALSE	0.406	0.372	1	0.958	16	18	0.355	0.472	0.718	0.654	0.789	0.893	0.946	0.844	0.228	2.014	0.364	0.268	0.116	1
	5	C1-Composite T1	C2-Composite T1	0001-0578-0792	Otsu	Otsu	FALSE	0.405	0.548	1	0.967	19	28	0.352	0.5	0.687	0.844	0.559	0.847	1.222	0.588	0.292	1.699	0.376	0.243	0.121	1
	6	C1-Composite T1	C2-Composite T1	0001-0734-0845	Otsu	Otsu	FALSE	0.493	0.616	1	0.98	26	22	0.395	0.674	0.732	0.486	1.102	0.891	0.784	1.012	0.311	2.182	0.596	0.326	0.218	1
	7	C1-Composite T1	C2-Composite T1	0001-0938-0608	Otsu	Otsu	FALSE	0.432	0.421	1	0.948	13	30	0.461	0.501	0.671	1.325	0.34	0.8	1.639	0.391	0.231	1.981	0.348	0.305	0.143	1
	8	C1-Composite T1	C2-Composite T1	0001-0936-0901	Otsu	Otsu	FALSE	0.706	0.707	1	0.865	30	10	0.781	0.738	0.79	0.23	2.711	0.843	0.22	3.236	0.409	0.597	0.105	0.107	0.077	1
	9	C1-Composite T1	C2-Composite T1	0001-0919-0157	Otsu	Otsu	FALSE	0.572	0.671	1	0.96	19	20	0.382	0.75	0.799	0.63	1.013	0.906	0.924	0.889	0.348	0.898	0.269	0.128	0.094	1
12	1	C1-Composite T1	C2-Composite T1	0001-0097-0840	Otsu	Otsu	FALSE	0.653	0.728	1	0.993	58	51	0.4	0.851	0.839	0.518	1.36	0.911	0.717	1.157	0.43	1.971	0.681	0.267	0.222	1
	2	C1-Composite T1	C2-Composite T1	0001-0284-0146	Otsu	Otsu	FALSE	0.565	0.623	1	0.979	23	35	0.315	0.773	0.771	0.807	0.737	0.885	1.295	0.604	0.278	2.132	0.537	0.193	0.144	1
	3	C1-Composite T1	C2-Composite T1	0001-0655-0075	Otsu	Otsu	FALSE	0.249	0.208	1	0.934	13	11	0.11	0.591	0.643	0.281	1.469	0.894	0.791	1.01	0.178	3.354	0.898	0.157	0.087	1
	4	C1-Composite T1	C2-Composite T1	0001-0521-0114	Otsu	Otsu	FALSE	0.403	0.415	1	0.942	13	21	0.439	0.505	0.693	0.963	0.499	0.828	1.22	0.562	0.278	1.015	0.197	0.159	0.078	1
	5	C1-Composite T1	C2-Composite T1	0001-0742-0292	Otsu	Otsu	FALSE	0.228	0.284	1	0.958	105	13	0.041	0.0007465	0.603	0.398	0.916	1	0.178	5.619	0.244	1.735	0.003	0.251	0.0001929	1
	6	C1-Composite T1	C2-Composite T1	0001-0884-0276	Otsu	Otsu	FALSE	0.447	0.476	1	0.956	16	25	0.331	0.643	0.676	0.716	0.638	0.798	1.104	0.577	0.279	2.216	0.385	0.174	0.108	1
	7	C1-Composite T1	C2-Composite T1	0001-0761-0416	Otsu	Otsu	FALSE	0.349	0.388	1	0.933	13	14	0.414	0.369	0.712	0.778	0.653	0.92	1.055	0.802	0.222	1.818	0.331	0.368	0.133	1
	8	C1-Composite T1	C2-Composite T1	0001-0807-0598	Otsu	Otsu	FALSE	0.438	0.45	1	0.951	13	35	0.241	0.737	0.681	1.097	0.423	0.858	2.192	0.335	0.393	2.983	0.749	0.216	0.151	1
	9	C1-Composite T1	C2-Composite T1	0001-0847-0573	Otsu	Otsu	FALSE	0.238	0.284	1	0.901	13	21	0.42	0.162	0.676	1.506	0.303	0.922	1.596	0.532	0.22	0.881	0.086	0.213	0.035	1
	10	C1-Composite T1	C2-Composite T1	0001-0908-0740	Otsu	Otsu	FALSE	0.244	0.239	1	0.941	13	13	0.327	0.349	0.688	0.65	0.728	0.924	0.98	0.872	0.199	1.88	0.369	0.345	0.116	1

## Sheet: 1. DLK1 veh
Image #	Cell #	Image A	Image B	ROI	Auto Threshold A	Auto Threshold B	Using Stack Histogram	Pearson's Coefficient	Spearman's Rank Coefficient	M1	M2	Threshold A	Threshold B	Thresholded M1	Thresholded M2	Overlap Coefficient	k1	k2	Thresholded Overlap Coefficient	Threshold k1	Threshold k2	ICQ	Area tot	Area A	Area B	Area Overlap	Timepoint
1	1	C1-Composite T1	C2-Composite T1	0001-0371-0559	Otsu	Otsu	FALSE	0.675	0.645	1	0.998	55	43	0.458	0.909	0.82	0.476	1.414	0.937	0.76	1.155	0.267	1.06	0.273	0.122	0.11	1
	2	C1-Composite T1	C2-Composite T1	0001-0279-0707	Otsu	Otsu	FALSE	0.49	0.568	1	0.97	26	27	0.747	0.454	0.78	0.944	0.644	0.931	1.026	0.845	0.274	0.853	0.15	0.268	0.113	1
	3	C1-Composite T1	C2-Composite T1	0001-0398-0714	Otsu	Otsu	FALSE	0.458	0.519	1	0.993	42	39	0.647	0.335	0.738	0.82	0.664	0.89	0.758	1.045	0.293	0.619	0.075	0.134	0.047	1
	4	C1-Composite T1	C2-Composite T1	0001-0570-0570	Otsu	Otsu	FALSE	0.596	0.716	1	0.986	35	41	0.481	0.722	0.768	0.691	0.854	0.857	0.912	0.806	0.331	1.612	0.28	0.161	0.121	1
2	1	C1-Composite T1	C2-Composite T1	0001-0137-0655	Otsu	Otsu	FALSE	0.707	0.6	1	0.97	29	25	0.624	0.775	0.825	0.63	1.081	0.918	0.823	1.025	0.302	2.057	0.272	0.208	0.155	1
	2	C1-Composite T1	C2-Composite T1	0001-0262-0610	Otsu	Otsu	FALSE	0.606	0.619	1	0.965	35	18	0.528	0.605	0.795	0.381	1.657	0.896	0.449	1.788	0.294	1.567	0.185	0.157	0.094	1
	3	C1-Composite T1	C2-Composite T1	0001-0313-0682	Otsu	Otsu	FALSE	0.663	0.643	1	0.972	35	17	0.687	0.683	0.835	0.4	1.74	0.906	0.443	1.853	0.302	1.25	0.173	0.175	0.117	1
	4	C1-Composite T1	C2-Composite T1	0001-0466-0562	Otsu	Otsu	FALSE	0.757	0.749	1	0.983	55	24	0.519	0.904	0.864	0.282	2.651	0.939	0.372	2.374	0.346	3.069	0.743	0.364	0.323	1
	5	C1-Composite T1	C2-Composite T1	0001-0124-0754	Otsu	Otsu	FALSE	0.433	0.479	1	0.951	19	18	0.331	0.502	0.722	0.588	0.887	0.899	0.951	0.849	0.245	1.603	0.266	0.187	0.088	1
	6	C1-Composite T1	C2-Composite T1	0001-0104-0911	Otsu	Otsu	FALSE	0.33	0.292	1	0.906	13	12	0.197	0.559	0.664	0.402	1.097	0.901	0.898	0.903	0.201	1.07	0.172	0.06	0.031	1
	7	C1-Composite T1	C2-Composite T1	0001-0837-0650	Otsu	Otsu	FALSE	0.714	0.499	1	0.941	48	13	0.886	0.499	0.825	0.307	2.216	0.937	0.286	3.074	0.257	1.724	0.077	0.16	0.067	1
	8	C1-Composite T1	C2-Composite T1	0001-0938-0634	Otsu	Otsu	FALSE	0.651	0.518	1	0.935	35	12	0.899	0.342	0.806	0.418	1.556	0.935	0.353	2.475	0.322	1.134	0.058	0.186	0.051	1
3	1	C1-Composite T1	C2-Composite T1	0001-0174-0483	Otsu	Otsu	FALSE	0.359	0.413	1	0.93	13	14	0.273	0.462	0.699	0.627	0.78	0.893	1.075	0.741	0.272	2.263	0.438	0.268	0.117	1
	2	C1-Composite T1	C2-Composite T1	0001-0303-0415	Otsu	Otsu	FALSE	0.532	0.466	1	0.903	13	16	0.489	0.51	0.745	0.777	0.714	0.894	0.909	0.879	0.29	2.196	0.313	0.269	0.128	1
	3	C1-Composite T1	C2-Composite T1	0001-0414-0477	Otsu	Otsu	FALSE	0.652	0.475	1	0.967	32	12	0.687	0.692	0.823	0.305	2.224	0.911	0.358	2.318	0.273	3.136	0.327	0.333	0.218	1
	4	C1-Composite T1	C2-Composite T1	0001-0554-0484	Otsu	Otsu	FALSE	0.587	0.523	1	0.986	42	16	0.654	0.531	0.784	0.304	2.02	0.869	0.355	2.13	0.281	2.021	0.17	0.224	0.11	1
	5	C1-Composite T1	C2-Composite T1	0001-0370-0598	Otsu	Otsu	FALSE	0.525	0.538	1	0.947	13	22	0.569	0.57	0.751	1.228	0.459	0.911	1.615	0.514	0.256	1.619	0.322	0.313	0.175	1
	6	C1-Composite T1	C2-Composite T1	0001-0338-0669	Otsu	Otsu	FALSE	0.499	0.536	1	0.954	19	12	0.573	0.413	0.797	0.527	1.204	0.925	0.531	1.61	0.287	1.409	0.219	0.291	0.117	1
	7	C1-Composite T1	C2-Composite T1	0001-0690-0475	Otsu	Otsu	FALSE	0.516	0.619	1	0.972	38	14	0.639	0.296	0.771	0.356	1.67	0.914	0.314	2.664	0.325	2.337	0.213	0.442	0.136	1
	8	C1-Composite T1	C2-Composite T1	0001-0648-0589	Otsu	Otsu	FALSE	0.555	0.555	1	0.923	16	12	0.547	0.51	0.798	0.581	1.096	0.926	0.658	1.302	0.287	1.966	0.336	0.358	0.172	1
	9	C1-Composite T1	C2-Composite T1	0001-0688-0740	Otsu	Otsu	FALSE	0.726	0.447	1	0.924	35	12	0.741	0.75	0.839	0.31	2.27	0.927	0.334	2.576	0.245	1.396	0.093	0.095	0.066	1
	10	C1-Composite T1	C2-Composite T1	0001-0768-0714	Otsu	Otsu	FALSE	0.503	0.48	1	0.959	13	13	0.526	0.58	0.806	0.709	0.916	0.924	0.835	1.023	0.251	0.893	0.232	0.203	0.112	1
	11	C1-Composite T1	C2-Composite T1	0001-0733-0821	Otsu	Otsu	FALSE	0.664	0.551	1	0.971	38	13	0.732	0.618	0.828	0.309	2.222	0.929	0.324	2.662	0.283	0.903	0.12	0.148	0.086	1
	12	C1-Composite T1	C2-Composite T1	0001-0813-0797	Otsu	Otsu	FALSE	0.488	0.435	1	0.947	16	10	0.423	0.609	0.804	0.409	1.581	0.933	0.517	1.684	0.248	1.286	0.282	0.188	0.108	1
4	1	C1-Composite T1	C2-Composite T1	0001-0500-0253	Otsu	Otsu	FALSE	0.428	0.501	1	0.93	23	19	0.524	0.346	0.658	0.562	0.77	0.877	0.741	1.037	0.282	2.198	0.149	0.236	0.081	1
	2	C1-Composite T1	C2-Composite T1	0001-0362-0202	Otsu	Otsu	FALSE	0.675	0.538	1	0.906	23	13	0.775	0.624	0.823	0.502	1.347	0.917	0.495	1.697	0.272	1.121	0.115	0.146	0.084	1
	3	C1-Composite T1	C2-Composite T1	0001-0356-0467	Otsu	Otsu	FALSE	0.623	0.67	1	0.971	35	28	0.726	0.575	0.764	0.629	0.928	0.871	0.694	1.092	0.337	2.081	0.241	0.288	0.17	1
	4	C1-Composite T1	C2-Composite T1	0001-0479-0721	Otsu	Otsu	FALSE	0.559	0.54	1	0.989	29	29	0.323	0.855	0.798	0.534	1.194	0.913	0.906	0.919	0.314	1.807	0.441	0.143	0.12	1
	5	C1-Composite T1	C2-Composite T1	0001-0587-0684	Otsu	Otsu	FALSE	0.638	0.571	1	0.975	29	21	0.561	0.658	0.833	0.55	1.262	0.915	0.658	1.271	0.325	2.321	0.352	0.294	0.179	1
	6	C1-Composite T1	C2-Composite T1	0001-0365-0783	Otsu	Otsu	FALSE	0.49	0.437	1	0.967	23	29	0.216	0.845	0.694	0.462	1.043	0.826	0.958	0.711	0.25	1.473	0.229	0.046	0.038	1
	7	C1-Composite T1	C2-Composite T1	0001-0513-0929	Otsu	Otsu	FALSE	0.694	0.604	1	0.973	38	30	0.589	0.867	0.791	0.491	1.273	0.913	0.741	1.124	0.34	2.422	0.322	0.201	0.172	1
5	1	C1-Composite T1	C2-Composite T1	0001-0099-0545	Otsu	Otsu	FALSE	0.77	0.385	1	0.937	45	19	0.881	0.712	0.854	0.407	1.789	0.928	0.411	2.096	0.215	2.094	0.081	0.105	0.068	1
	2	C1-Composite T1	C2-Composite T1	0001-0127-0798	Otsu	Otsu	FALSE	0.624	0.633	1	0.921	16	28	0.572	0.673	0.769	1.092	0.542	0.894	1.34	0.596	0.309	2.914	0.44	0.323	0.214	1
	3	C1-Composite T1	C2-Composite T1	0001-0497-0607	Otsu	Otsu	FALSE	0.493	0.579	1	0.886	13	12	0.408	0.546	0.752	0.615	0.919	0.89	0.803	0.987	0.367	2.407	0.46	0.342	0.175	1
	4	C1-Composite T1	C2-Composite T1	0001-0491-0707	Otsu	Otsu	FALSE	0.624	0.659	1	0.985	42	27	0.587	0.665	0.793	0.436	1.441	0.857	0.51	1.442	0.309	1.177	0.166	0.13	0.085	1
	5	C1-Composite T1	C2-Composite T1	0001-0786-0367	Otsu	Otsu	FALSE	0.529	0.522	1	0.971	23	28	0.436	0.642	0.725	0.737	0.714	0.878	1.213	0.636	0.265	2.738	0.35	0.231	0.143	1
	6	C1-Composite T1	C2-Composite T1	0001-0782-0468	Otsu	Otsu	FALSE	0.516	0.573	1	0.96	23	29	0.507	0.548	0.694	0.795	0.605	0.795	0.988	0.64	0.306	2.849	0.323	0.28	0.15	1
	7	C1-Composite T1	C2-Composite T1	0001-0687-0832	Otsu	Otsu	FALSE	0.421	0.311	1	0.839	13	14	0.4	0.402	0.709	0.748	0.672	0.872	0.967	0.786	0.245	2.723	0.206	0.209	0.075	1
	8	C1-Composite T1	C2-Composite T1	0001-0746-0622	Otsu	Otsu	FALSE	0.45	0.426	1	0.86	13	10	0.46	0.43	0.73	0.554	0.962	0.893	0.653	1.222	0.225	2.895	0.349	0.369	0.152	1
6	1	C1-Composite T1	C2-Composite T1	0001-0438-0145	Otsu	Otsu	FALSE	0.731	0.623	1	0.967	38	30	0.71	0.832	0.816	0.564	1.182	0.9	0.737	1.098	0.264	3.633	0.388	0.317	0.256	1
	2	C1-Composite T1	C2-Composite T1	0001-0475-0280	Otsu	Otsu	FALSE	0.621	0.61	1	0.982	26	26	0.53	0.753	0.791	0.659	0.949	0.874	0.867	0.881	0.294	2.339	0.442	0.29	0.208	1
	3	C1-Composite T1	C2-Composite T1	0001-0595-0661	Otsu	Otsu	FALSE	0.543	0.519	1	0.934	23	17	0.48	0.554	0.75	0.473	1.189	0.871	0.586	1.295	0.289	2.565	0.252	0.203	0.11	1
	4	C1-Composite T1	C2-Composite T1	0001-0600-0829	Otsu	Otsu	FALSE	0.708	0.452	1	0.962	48	25	0.752	0.77	0.82	0.397	1.695	0.898	0.465	1.735	0.298	3.269	0.194	0.189	0.141	1
	5	C1-Composite T1	C2-Composite T1	0001-0497-0903	Otsu	Otsu	FALSE	0.499	0.517	1	0.979	42	14	0.511	0.477	0.766	0.251	2.332	0.917	0.293	2.877	0.284	1.74	0.206	0.214	0.103	1
7	1	C1-Composite T1	C2-Composite T1	0001-0120-0543	Otsu	Otsu	FALSE	0.536	0.548	1	0.928	13	25	0.361	0.683	0.735	1.031	0.524	0.891	1.684	0.471	0.277	1.646	0.311	0.154	0.101	1
	2	C1-Composite T1	C2-Composite T1	0001-0406-0486	Otsu	Otsu	FALSE	0.744	0.564	1	0.978	55	18	0.872	0.628	0.847	0.294	2.437	0.93	0.306	2.822	0.315	2.114	0.132	0.184	0.11	1
	3	C1-Composite T1	C2-Composite T1	0001-0301-0382	Otsu	Otsu	FALSE	0.6	0.516	1	0.923	32	15	0.791	0.418	0.76	0.429	1.348	0.915	0.375	2.234	0.288	1.723	0.104	0.188	0.08	1
	4	C1-Composite T1	C2-Composite T1	0001-0089-0711	Otsu	Otsu	FALSE	0.285	0.382	1	0.905	23	22	0.11	0.292	0.602	0.397	0.914	0.878	0.816	0.945	0.251	2.327	0.186	0.068	0.022	1
	5	C1-Composite T1	C2-Composite T1	0001-0349-0855	Otsu	Otsu	FALSE	0.629	0.555	1	0.977	45	26	0.489	0.861	0.77	0.328	1.807	0.865	0.51	1.465	0.277	2.763	0.322	0.163	0.141	1
	6	C1-Composite T1	C2-Composite T1	0001-0790-0591	Otsu	Otsu	FALSE	0.593	0.547	1	0.983	55	30	0.391	0.869	0.73	0.266	2.001	0.871	0.51	1.487	0.269	3.031	0.334	0.142	0.123	1
	7	C1-Composite T1	C2-Composite T1	0001-0942-0787	Otsu	Otsu	FALSE	0.712	0.802	1	0.99	82	90	0.316	0.951	0.793	0.49	1.285	0.939	0.896	0.984	0.468	3.416	0.717	0.185	0.175	1
8	1	C1-Composite T1	C2-Composite T1	0001-0280-0122	Otsu	Otsu	FALSE	0.599	0.493	1	0.927	13	39	0.307	0.843	0.762	1.246	0.466	0.912	2.083	0.399	0.304	1.544	0.297	0.082	0.065	1
	2	C1-Composite T1	C2-Composite T1	0001-0173-0161	Otsu	Otsu	FALSE	0.334	0.331	1	0.8	9	10	0.417	0.312	0.697	0.772	0.629	0.931	0.926	0.935	0.209	1.202	0.164	0.233	0.066	1
	3	C1-Composite T1	C2-Composite T1	0001-0084-0444	Otsu	Otsu	FALSE	0.531	0.431	1	0.963	42	34	0.194	0.683	0.696	0.307	1.575	0.878	0.666	1.158	0.24	3.51	0.239	0.058	0.044	1
	4	C1-Composite T1	C2-Composite T1	0001-0159-0554	Otsu	Otsu	FALSE	0.343	0.464	1	0.949	35	15	0.306	0.302	0.641	0.28	1.469	0.916	0.361	2.326	0.286	1.533	0.148	0.138	0.046	1
	5	C1-Composite T1	C2-Composite T1	0001-0263-0630	Otsu	Otsu	FALSE	0.692	0.486	1	0.979	52	44	0.554	0.795	0.767	0.521	1.128	0.849	0.675	1.067	0.251	2.014	0.125	0.075	0.063	1
	6	C1-Composite T1	C2-Composite T1	0001-0218-0697	Otsu	Otsu	FALSE	0.526	0.624	1	0.948	23	19	0.55	0.479	0.745	0.59	0.942	0.817	0.618	1.081	0.341	2.333	0.271	0.303	0.136	1
	7	C1-Composite T1	C2-Composite T1	0001-0663-0386	Otsu	Otsu	FALSE	0.441	0.475	1	0.846	13	12	0.474	0.329	0.711	0.758	0.668	0.9	0.88	0.921	0.3	4.52	0.461	0.661	0.21	1
	8	C1-Composite T1	C2-Composite T1	0001-0807-0707	Otsu	Otsu	FALSE	0.586	0.624	1	0.971	32	23	0.535	0.571	0.764	0.496	1.176	0.888	0.605	1.302	0.304	2.117	0.268	0.233	0.132	1
	9	C1-Composite T1	C2-Composite T1	0001-0741-0738	Otsu	Otsu	FALSE	0.582	0.586	1	0.972	29	25	0.706	0.568	0.773	0.663	0.901	0.858	0.676	1.088	0.312	2.064	0.253	0.301	0.169	1
	10	C1-Composite T1	C2-Composite T1	0001-0791-0915	Otsu	Otsu	FALSE	0.727	0.542	1	0.941	23	19	0.676	0.784	0.845	0.607	1.177	0.925	0.713	1.201	0.264	1.35	0.159	0.131	0.097	1
	11	C1-Composite T1	C2-Composite T1	0001-0708-0993	Otsu	Otsu	FALSE	0.571	0.539	1	0.962	19	20	0.642	0.526	0.801	0.866	0.74	0.93	0.992	0.872	0.261	0.723	0.121	0.146	0.075	1
9	1	C1-Composite T1	C2-Composite T1	0001-0212-0631	Otsu	Otsu	FALSE	0.807	0.592	1	0.963	52	19	0.921	0.613	0.882	0.391	1.99	0.958	0.379	2.418	0.284	1.865	0.107	0.18	0.096	1
	2	C1-Composite T1	C2-Composite T1	0001-0173-0857	Otsu	Otsu	FALSE	0.807	0.546	1	0.949	48	16	0.833	0.787	0.884	0.295	2.651	0.95	0.319	2.827	0.269	2.268	0.122	0.13	0.094	1
	3	C1-Composite T1	C2-Composite T1	0001-0803-0127	Otsu	Otsu	FALSE	0.37	0.265	1	0.948	13	12	0.183	0.654	0.727	0.401	1.319	0.92	0.817	1.036	0.221	2.327	0.551	0.135	0.083	1
	4	C1-Composite T1	C2-Composite T1	0001-0874-0106	Otsu	Otsu	FALSE	0.519	0.487	1	0.891	16	12	0.285	0.729	0.744	0.362	1.526	0.899	0.624	1.294	0.295	2.009	0.37	0.133	0.094	1
	5	C1-Composite T1	C2-Composite T1	0001-0905-0059	Otsu	Otsu	FALSE	0.493	0.409	1	0.966	19	15	0.349	0.724	0.735	0.392	1.377	0.899	0.706	1.144	0.28	1.291	0.213	0.095	0.067	1
	6	C1-Composite T1	C2-Composite T1	0001-0649-0276	Otsu	Otsu	FALSE	0.684	0.481	1	0.952	23	20	0.592	0.828	0.809	0.546	1.2	0.921	0.761	1.114	0.256	2.143	0.273	0.174	0.138	1
	7	C1-Composite T1	C2-Composite T1	0001-0750-0328	Otsu	Otsu	FALSE	0.417	0.286	1	0.928	13	13	0.302	0.551	0.744	0.565	0.98	0.894	0.808	0.989	0.214	1.833	0.316	0.157	0.077	1
	8	C1-Composite T1	C2-Composite T1	0001-0666-0703	Otsu	Otsu	FALSE	0.619	0.504	1	0.882	19	12	0.614	0.527	0.786	0.483	1.277	0.905	0.507	1.615	0.263	1.925	0.18	0.205	0.098	1
	9	C1-Composite T1	C2-Composite T1	0001-0767-0606	Otsu	Otsu	FALSE	0.603	0.472	1	0.906	16	10	0.557	0.644	0.802	0.432	1.487	0.92	0.514	1.647	0.252	2.337	0.339	0.283	0.171	1
	10	C1-Composite T1	C2-Composite T1	0001-0700-0879	Otsu	Otsu	FALSE	0.687	0.593	1	0.94	23	23	0.718	0.698	0.803	0.717	0.9	0.905	0.828	0.989	0.296	2.372	0.267	0.254	0.174	1
10	1	C1-Composite T1	C2-Composite T1	0001-0210-0677	Otsu	Otsu	FALSE	0.676	0.514	1	0.949	26	17	0.717	0.681	0.817	0.5	1.332	0.894	0.556	1.437	0.279	2.852	0.297	0.306	0.198	1
	2	C1-Composite T1	C2-Composite T1	0001-0152-0792	Otsu	Otsu	FALSE	0.817	0.594	1	0.876	38	19	0.972	0.537	0.866	0.608	1.234	0.951	0.565	1.599	0.327	1.648	0.075	0.162	0.072	1
	3	C1-Composite T1	C2-Composite T1	0001-0765-0268	Otsu	Otsu	FALSE	0.51	0.484	1	0.971	23	10	0.412	0.689	0.823	0.293	2.313	0.931	0.391	2.217	0.314	2.409	0.691	0.393	0.258	1
	4	C1-Composite T1	C2-Composite T1	0001-0753-0317	Otsu	Otsu	FALSE	0.637	0.411	1	0.913	16	23	0.712	0.667	0.799	1.105	0.578	0.941	1.36	0.651	0.363	1.569	0.18	0.189	0.117	1
	5	C1-Composite T1	C2-Composite T1	0001-0717-0491	Otsu	Otsu	FALSE	0.464	0.419	1	0.939	16	28	0.466	0.498	0.679	0.944	0.489	0.837	1.188	0.589	0.306	2.788	0.331	0.255	0.126	1
	6	C1-Composite T1	C2-Composite T1	0001-0697-0639	Otsu	Otsu	FALSE	0.722	0.587	1	0.971	52	30	0.899	0.61	0.825	0.552	1.233	0.913	0.524	1.591	0.29	2.34	0.138	0.202	0.121	1
	7	C1-Composite T1	C2-Composite T1	0001-0805-0518	Otsu	Otsu	FALSE	0.682	0.612	1	0.988	48	40	0.725	0.761	0.788	0.587	1.06	0.869	0.74	1.021	0.316	2.993	0.29	0.261	0.198	1
	8	C1-Composite T1	C2-Composite T1	0001-0903-0588	Otsu	Otsu	FALSE	0.677	0.619	1	0.953	23	23	0.806	0.566	0.816	0.937	0.711	0.92	0.995	0.851	0.306	2.345	0.302	0.438	0.236	1
	9	C1-Composite T1	C2-Composite T1	0001-0634-0920	Otsu	Otsu	FALSE	0.571	0.636	1	0.94	16	29	0.532	0.649	0.764	1.113	0.525	0.861	1.317	0.563	0.265	1.603	0.287	0.213	0.132	1
11	1	C1-Composite T1	C2-Composite T1	0001-0264-0385	Otsu	Otsu	FALSE	0.72	0.655	1	0.945	55	22	0.856	0.638	0.82	0.357	1.885	0.909	0.352	2.347	0.301	1.763	0.102	0.134	0.083	1
	2	C1-Composite T1	C2-Composite T1	0001-0420-0464	Otsu	Otsu	FALSE	0.736	0.645	1	0.959	58	24	0.896	0.596	0.834	0.39	1.781	0.914	0.37	2.255	0.301	2.53	0.131	0.197	0.114	1
	3	C1-Composite T1	C2-Composite T1	0001-0385-0590	Otsu	Otsu	FALSE	0.437	0.352	1	0.874	13	17	0.351	0.479	0.693	0.778	0.617	0.914	1.339	0.624	0.224	2.203	0.206	0.145	0.068	1
	4	C1-Composite T1	C2-Composite T1	0001-0288-0611	Otsu	Otsu	FALSE	0.474	0.45	1	0.967	19	36	0.534	0.551	0.695	1.101	0.439	0.909	1.441	0.574	0.23	1.479	0.18	0.137	0.081	1
	5	C1-Composite T1	C2-Composite T1	0001-0252-0703	Otsu	Otsu	FALSE	0.417	0.427	1	0.91	13	9	0.47	0.438	0.762	0.517	1.123	0.916	0.603	1.391	0.222	1.206	0.216	0.232	0.097	1
	6	C1-Composite T1	C2-Composite T1	0001-0735-0585	Otsu	Otsu	FALSE	0.616	0.526	1	0.974	45	33	0.841	0.561	0.741	0.621	0.883	0.842	0.625	1.134	0.277	1.641	0.11	0.154	0.09	1
	7	C1-Composite T1	C2-Composite T1	0001-0652-0720	Otsu	Otsu	FALSE	0.751	0.456	1	0.968	52	26	0.873	0.716	0.845	0.441	1.617	0.927	0.5	1.72	0.357	2.862	0.137	0.171	0.116	1

## Sheet: Figure 4B quantification
	Ctrl				Ctrl				DLK1				DLK1
	Veh				Baf.A1				Veh				Baf.A1
	Replicate-1	Replicate-2	Replicate-3		Replicate-1	Replicate-2	Replicate-3		Replicate-1	Replicate-2	Replicate-3		Replicate-1	Replicate-2	Replicate-3
Pearson's coefficient	0.525	0.489	0.315		0.565	0.426	0.351		0.675	0.551	0.533		0.732	0.461	0.488
TGOLN2-ATG16L1	0.318	0.568	0.37		0.402	0.539	0.393		0.49	0.574	0.496		0.632	0.629	0.491
	0.515	0.505	0.391		0.208	0.496	0.506		0.458	0.512	0.556		0.458	0.589	0.456
	0.411	0.498	0.43		0.526	0.582	0.454		0.596	0.602	0.587		0.571	0.688	0.589
	0.329	0.554	0.555		0.468	0.412	0.343		0.707	0.875	0.637		0.717	0.385	0.626
	0.305	0.624	0.451		0.394	0.582	0.529		0.606	0.583	0.63		0.561	0.612	0.6
	0.488	0.49	0.358		0.357	0.399	0.38		0.663	0.67	0.302		0.543	0.385	0.672
	0.261	0.643	0.38		0.337	0.487	0.356		0.757	0.567	0.469		0.632	0.198	0.535
	0.546	0.506	0.587		0.28	0.465	0.384		0.433	0.357	0.571		0.395	0.523	0.591
	0.466	0.557	0.271		0.473	0.391	0.603		0.33	0.726	0.718		0.353	0.389	0.593
	0.588	0.267	0.346		0.358	0.554	0.51		0.714	0.522	0.653		0.427	0.422	0.542
	0.523	0.413	0.396		0.322	0.476	0.633		0.651	0.69	0.64		0.397	0.539	0.356
	0.433	0.349	0.434		0.477	0.32	0.544		0.359	0.719	0.443		0.531	0.513	0.309
	0.405	0.433	0.481		0.326	0.234	0.524		0.532	0.378	0.476		0.366	0.69	0.512
	0.286	0.448	0.403		0.662	0.386	0.481		0.652	0.627	0.482		0.497	0.529	0.379
	0.392	0.536	0.458		0.642	0.597	0.253		0.587	0.421	0.746		0.526	0.363	0.452
	0.605	0.269	0.288		0.49	0.58	0.551		0.525	0.719	0.687		0.532	0.429	0.521
	0.489	0.451	0.564		0.571	0.483	0.472		0.499	0.401	0.412		0.252	0.392	0.529
	0.332	0.561	0.487		0.703	0.506	0.485		0.516	0.731	0.547		0.136	0.391	0.439
	0.419	0.494	0.21		0.499	0.511	0.546		0.555	0.688	0.597		0.196	0.543	0.466
	0.333	0.489	0.365		0.404	0.396	0.612		0.726	0.419	0.62		0.488	0.434	0.434
	0.557	0.165	0.411		0.394	0.493	0.361		0.503	0.609	0.567		0.446	0.558	0.474
	0.505	0.39	0.47		0.389	0.362	0.427		0.664	0.565	0.678		0.535	0.284	0.505
	0.537	0.462	0.517		0.529	0.644	0.686		0.488	0.44	0.625		0.342	0.517	0.431
	0.612	0.649	0.378		0.552	0.46	0.227		0.428	0.57	0.652		0.398	0.703	0.453
	0.545	0.565	0.361		0.542	0.457	0.648		0.675	0.48	0.567		0.227	0.431	0.345
	0.493	0.558	0.577		0.359	0.43	0.531		0.623	0.667	0.634		0.316	0.585	0.731
	0.535	0.545	0.497		0.372	0.397	0.56		0.559	0.625	0.541		0.154	0.528	0.276
	0.489	0.394	0.267		0.428	0.594	0.508		0.638	0.427	0.78		0.618	0.645	0.397
	0.435	0.476	0.355		0.434	0.559	0.487		0.49	0.516	0.519		0.624	0.352	0.503
	0.457	0.34	0.362		0.383	0.441	0.49		0.694	0.675	0.648		0.291	0.38	0.44
	0.368	0.328	0.352		0.452	0.453	0.283		0.77	0.409	0.642		0.271	0.589	0.479
	0.365	0.562	0.336		0.421	0.537	0.388		0.624	0.335	0.831		0.295	0.533	0.56
	0.598	0.458	0.551		0.399	0.493	0.47		0.493	0.577	0.539		0.219	0.355	0.307
	0.496	0.341	0.435		0.463	0.379	0.347		0.624	0.489	0.337		0.155	0.482	0.603
	0.397	0.415	0.432		0.328	0.644	0.435		0.529	0.532	0.518		0.538	0.478	0.383
	0.49	0.404	0.375		0.494	0.481	0.532		0.516	0.639	0.591		0.478	0.605	0.268
	0.333	0.479	0.406		0.62	0.413	0.468		0.421	0.686	0.599		0.317	0.398	0.272
	0.424	0.385	0.289		0.364	0.367	0.45		0.45	0.593	0.591		0.153	0.508	0.459
	0.467	0.433	0.371		0.553	0.458	0.402		0.731	0.665	0.697		0.471	0.512	0.56
	0.455	0.367	0.339		0.466	0.398	0.353		0.621	0.641	0.632		0.437	0.453	0.407
	0.353	0.39	0.405		0.397	0.467	0.491		0.543	0.515	0.488		0.179	0.416	0.623
	0.345	0.271	0.442		0.566	0.423	0.285		0.708	0.657	0.644		0.283	0.481	0.41
	0.436	0.361	0.386		0.567	0.453	0.56		0.499	0.6	0.734		0.7	0.316	0.511
	0.438	0.303	0.345		0.433	0.524	0.567		0.536	0.521	0.616		0.571	0.317	0.41
	0.508	0.424	0.417		0.485	0.613	0.529		0.744	0.527	0.752		0.502	0.343	0.615
	0.352	0.435	0.557		0.475	0.379	0.588		0.6	0.634	0.659		0.253	0.3	0.581
	0.283	0.379	0.45		0.447	0.26	0.511		0.285	0.677	0.715		0.402	0.326	0.739
	0.413	0.476	0.346		0.535	0.485	0.356		0.629	0.625	0.758		0.472	0.392	0.582
	0.266	0.493	0.418		0.422	0.482	0.631		0.593	0.507	0.636		0.577	0.384	0.575
	0.428	0.369	0.314		0.386	0.468	0.47		0.712	0.374	0.574		0.544	0.36	0.521
	0.416	0.313	0.508		0.504	0.444	0.506		0.599	0.686	0.754		0.456	0.691	0.386
	0.422	0.386	0.44		0.624	0.489	0.571		0.334	0.768	0.764		0.5	0.532	0.464
	0.427	0.48	0.308		0.653	0.452	0.505		0.531	0.244	0.626		0.529	0.671	0.486
	0.516	0.466	0.381		0.411	0.649	0.545		0.343	0.589	0.586		0.45	0.484	0.429
	0.355	0.546	0.396		0.502	0.597	0.629		0.692	0.621	0.626		0.172	0.419	0.51
	0.436	0.336	0.403		0.571	0.344	0.579		0.526	0.686	0.783		0.457	0.308	0.545
	0.44	0.412	0.417		0.496	0.552	0.587		0.441	0.653	0.75		0.577	0.452	0.325
	0.444	0.432	0.326		0.473	0.499	0.512		0.586	0.543	0.642		0.416	0.313	0.287
	0.515	0.493	0.384		0.307	0.45	0.617		0.582	0.598	0.636		0.3	0.451	0.598
	0.506	0.544	0.406		0.502	0.337	0.467		0.727	0.591	0.65		0.301	0.365	0.541
	0.466	0.453	0.675		0.472	0.465	0.543		0.571	0.772	0.552		0.326	0.443	0.606
	0.408	0.378	0.622		0.529	0.429	0.464		0.807	0.589	0.601		0.636	0.546	0.439
	0.319	0.501	0.459		0.458	0.517			0.807	0.648	0.683		0.524	0.421	0.4
			0.577			0.396			0.37	0.658	0.69		0.305	0.362	0.447
			0.353			0.413			0.519	0.656	0.297		0.345	0.471	0.264
			0.403			0.506			0.493	0.633	0.446		0.431	0.331	0.373
			0.687						0.684	0.614	0.66		0.346	0.391	0.367
			0.409						0.417	0.24	0.749		0.365	0.265	0.536
			0.462						0.619	0.491	0.634		0.387	0.373	0.418
			0.381						0.603	0.587	0.526		0.284	0.454	0.416
			0.503						0.687	0.652	0.69		0.413	0.435	0.454
			0.613						0.676	0.725	0.522		0.37	0.443	0.447
			0.531						0.817	0.679	0.693		0.687	0.362	0.379
			0.344						0.51	0.799	0.297		0.406	0.407	0.402
			0.474						0.637	0.533	0.376		0.405	0.451	0.528
			0.434						0.464	0.529	0.378		0.493	0.507	0.456
			0.362						0.722	0.598	0.614		0.432	0.434	0.642
			0.325						0.682	0.563	0.595		0.706	0.585	0.529
			0.43						0.677	0.661	0.774		0.572	0.348	0.602
			0.37						0.571	0.504	0.707		0.653	0.499	0.656
			0.614						0.72	0.452	0.503		0.565	0.189	0.448
			0.402						0.736	0.696	0.602		0.249	0.212	0.599
			0.411						0.437	0.724	0.595		0.403	0.298	0.67
			0.418						0.474	0.566	0.361		0.228	0.111	0.628
			0.295						0.417	0.431	0.664		0.447	0.531	0.307
			0.468						0.616	0.68	0.607		0.349	0.625	0.443
			0.442						0.751	0.598	0.634		0.438	0.492	0.521
			0.449							0.745	0.659		0.238	0.461	0.413
			0.368								0.696		0.244	0.454	0.507
			0.382								0.803			0.509	0.581
			0.579											0.361	0.545
			0.632											0.401	0.614
			0.301											0.249	0.334
			0.416											0.562	0.526
			0.536											0.345	0.281
														0.347	0.306
														0.421	0.662
														0.269	0.574
														0.54	0.413
														0.309	0.383
														0.429	0.717
														0.444	0.52
														0.559	0.355
														0.59	0.534
														0.279	0.502
														0.449	0.437
														0.587	0.401
														0.558	0.585
														0.465	0.59
														0.385	0.479
														0.455	0.644
														0.328	0.661
														0.445	0.582
														0.461	0.539
														0.415	0.525
														0.528	0.609
														0.455
														0.279
														0.39
														0.379
														0.344
														0.255

## Sheet: Average
	Ctrl				Ctrl				DLK1				DLK1
	Veh				Baf.A1				Veh				Baf.A1
	Replicate-1	Replicate-2	Replicate-3		Replicate-1	Replicate-2	Replicate-3		Replicate-1	Replicate-2	Replicate-3		Replicate-1	Replicate-2	Replicate-3
Average of Pearson's coefficient	0.437797	0.445328	0.424969		0.462828	0.468284	0.483746		0.582568	0.585517	0.604297		0.4235	0.439138	0.490316
Average	0.436031				0.471619				0.590794				0.450985
Standard deviation	0.0102939				0.0108506				0.0117863				0.0349479
