# Supplementary material for: Non-autophagic Golgi-LC3 lipidation facilitates TFE3 stress response against Golgi dysfunction
Source: EMBO J. 2024 Sep 16;43(21):5085–113. doi: 10.1038/s44318-024-00233-y (PMC11535212; doi:10.1038/s44318-024-00233-y)
Supplement: Supplementary file 6 — Source data Fig. 4 [file 44318_2024_233_MOESM6_ESM.zip › 4G/Figure 4G quantification.xlsx]

## Sheet: Figure 4G quantification
	Ctrl					DLK1					DLK1					DLK1					DLK1					DLK1
	ATG16L1 WT					ATG16L1 WT					ATG16L1 dATG5-BD					ATG16L1 dCCD					ATG16L1 dFBD					ATG16L1 dWD40
	Replicate-1	Replicate-2	Replicate-3	Replicate-4		Replicate-1	Replicate-2	Replicate-3	Replicate-4		Replicate-1	Replicate-2	Replicate-3	Replicate-4		Replicate-1	Replicate-2	Replicate-3	Replicate-4		Replicate-1	Replicate-2	Replicate-3	Replicate-4		Replicate-1	Replicate-2	Replicate-3	Replicate-4
Pearson's coefficient	0.544	0.566	0.233	0.282		0.781	0.725	0.748	0.713		0.467	0.645	0.511	0.728		0.304	0.468	0.406	0.387		0.421	0.626	0.621	0.732		0.608	0.266	0.65	0.679
(TGOLN2-ATG16L1)	0.562	0.373	0.323	0.416		0.73	0.738	0.739	0.823		0.422	0.691	0.643	0.679		0.182	0.262	0.363	0.412		0.359	0.604	0.436	0.627		0.446	0.492	0.49	0.661
	0.405	0.619	0.298	0.447		0.644	0.611	0.51	0.678		0.502	0.532	0.65	0.675		0.173	0.33	0.303	0.325		0.417	0.525	0.572	0.684		0.456	0.514	0.447	0.762
	0.455	0.598	0.43	0.467		0.755	0.593	0.739	0.768		0.53	0.605	0.528	0.683		0.269	0.344	0.421	0.339		0.487	0.614	0.611	0.681		0.561	0.407	0.644	0.622
	0.284	0.527	0.301	0.452		0.694	0.587	0.647	0.654		0.502	0.491	0.527	0.651		0.362	0.226	0.336	0.221		0.537	0.408	0.56	0.648		0.489	0.62	0.655	0.461
	0.271	0.489	0.439	0.299		0.739	0.704	0.792	0.695		0.597	0.465	0.409	0.648		0.296	0.275	0.37	0.507		0.443	0.462	0.615	0.749		0.381	0.534	0.464	0.483
	0.765	0.61	0.469	0.386		0.645	0.463	0.677	0.536		0.529	0.633	0.566	0.669		0.338	0.345	0.184	0.284		0.629	0.507	0.579	0.63		0.505	0.464	0.621	0.582
	0.377	0.469	0.369	0.591		0.535	0.547	0.842	0.632		0.489	0.437	0.599	0.407		0.242	0.285	0.432	0.202		0.683	0.519	0.609	0.664		0.537	0.273	0.506	0.347
	0.604	0.54	0.363	0.307		0.637	0.654	0.797	0.76		0.452	0.493	0.515	0.431		0.361	0.331	0.376	0.328		0.717	0.435	0.564	0.615		0.57	0.318	0.455	0.331
	0.329	0.577	0.266	0.789		0.699	0.632	0.766	0.707		0.579	0.49	0.703	0.403		0.19	0.372	0.312	0.309		0.654	0.417	0.452	0.723		0.51	0.369	0.312	0.42
	0.737	0.671	0.319	0.363		0.762	0.658	0.595	0.55		0.486	0.324	0.714	0.811		0.281	0.294	0.403	0.33		0.563	0.529	0.573	0.671		0.499	0.546	0.396	0.759
	0.49	0.461	0.427	0.323		0.667	0.546	0.588	0.695		0.434	0.702	0.731	0.637		0.1	0.237	0.314	0.479		0.516	0.544	0.609	0.655		0.559	0.477	0.308	0.439
	0.589	0.519	0.555	0.364		0.725	0.615	0.58	0.627		0.557	0.668	0.744	0.611		0.323	0.242	0.236	0.48		0.626	0.555	0.615	0.616		0.509	0.24	0.362	0.656
	0.511	0.528	0.146	0.3		0.614	0.605	0.695	0.575		0.554	0.754	0.769	0.753		0.424	0.196	0.399	0.334		0.621	0.596	0.642	0.578		0.425	0.513	0.6	0.429
	0.33	0.443	0.329	0.222		0.465	0.638	0.793	0.646		0.48	0.592	0.735	0.489		0.353	0.14	0.258	0.241		0.695	0.602	0.813	0.5		0.426	0.349	0.58	0.395
	0.413	0.425	0.325	0.246		0.556	0.655	0.718	0.612		0.588	0.725	0.624	0.572		0.289	0.293	0.261	0.38		0.571	0.404	0.782	0.574		0.275	0.589	0.622	0.551
	0.465	0.574	0.595	0.252		0.691	0.555	0.752	0.611		0.524	0.347	0.677	0.623		0.34	0.215	0.467	0.486		0.538	0.627	0.348	0.627		0.556	0.544	0.579	0.668
	0.664	0.531	0.616	0.372		0.678	0.651	0.621	0.718		0.473	0.549	0.585	0.572		0.235	0.276	0.394	0.579		0.564	0.592	0.53	0.515		0.43	0.463	0.462	0.81
	0.261	0.647	0.466	0.532		0.624	0.646	0.577	0.672		0.431	0.684	0.512	0.566		0.342	0.307	0.374	0.52		0.538	0.526	0.662	0.426		0.56	0.482	0.643	0.674
	0.634	0.523	0.243	0.387		0.675	0.625	0.585	0.534		0.527	0.605	0.426	0.567		0.294	0.12	0.286	0.389		0.549	0.53	0.683	0.606		0.492	0.526	0.642	0.453
	0.617	0.68	0.145	0.254		0.531	0.692	0.614	0.71		0.627	0.641	0.613	0.603		0.279	0.241	0.212	0.256		0.642	0.583	0.605	0.563		0.391	0.306	0.636	0.373
	0.45	0.746	0.186	0.227		0.633	0.677	0.675	0.675		0.698	0.55	0.522	0.593		0.145	0.188		0.314		0.646	0.534	0.625	0.633		0.479	0.518	0.635	0.386
	0.358	0.583	0.207	0.236		0.696	0.694	0.791	0.79		0.59	0.607	0.619			0.311	0.238		0.385		0.672	0.744	0.653	0.614		0.487	0.543	0.605	0.457
	0.638	0.299	0.572	0.254		0.685	0.816	0.687	0.711		0.56	0.646	0.51			0.358	0.19		0.295		0.507	0.588	0.587	0.598		0.632	0.551	0.489	0.42
	0.229	0.497	0.343	0.37		0.638	0.634	0.684	0.62		0.584	0.477	0.473			0.2	0.175		0.36		0.624	0.745	0.722	0.448		0.454	0.503	0.461	0.247
	0.75	0.45	0.551	0.341		0.474	0.504	0.702	0.589		0.366	0.489	0.698			0.124	0.28		0.233		0.623	0.383	0.807	0.579		0.484	0.542	0.561	0.351
	0.367	0.386	0.508	0.449		0.7	0.696	0.573	0.666		0.48	0.673	0.572			0.336	0.329				0.484	0.571	0.724	0.62		0.59	0.586	0.539	0.391
	0.166	0.615	0.129	0.239		0.632	0.729	0.576	0.673		0.454	0.631	0.712			0.4	0.315				0.405	0.481	0.676	0.805		0.487	0.524	0.631	0.334
	0.432	0.292	0.367	0.303		0.349	0.616	0.685	0.742		0.481	0.638				0.266	0.199				0.641	0.613	0.546	0.613		0.443	0.713	0.442	0.535
	0.148	0.582				0.481	0.648	0.633	0.575		0.641	0.604				0.301	0.255				0.554	0.516		0.581		0.511	0.714		0.472
	0.669	0.582				0.567	0.69	0.678	0.624		0.492	0.52				0.385	0.44				0.579	0.46		0.661		0.474	0.538		0.516
	0.578	0.692				0.509	0.557	0.709	0.607		0.393	0.528				0.353	0.211				0.508	0.562		0.591		0.434	0.482		0.617
	0.609	0.603				0.493	0.729	0.557	0.759		0.372	0.627				0.343	0.307					0.614		0.615		0.511	0.437		0.474
	0.462	0.633				0.601	0.815	0.562			0.48	0.506					0.296					0.516		0.572		0.551	0.44		0.413
	0.542	0.435				0.661	0.75	0.591			0.497	0.699					0.281					0.377		0.682		0.321	0.713
	0.8	0.566				0.596	0.637	0.503			0.582	0.551					0.456					0.465		0.466		0.306	0.537
	0.706	0.446				0.588	0.766				0.608	0.499					0.469					0.46		0.605			0.587
	0.399	0.607				0.588	0.629				0.392	0.535					0.262							0.631			0.478
	0.463	0.606				0.64	0.637				0.505	0.578					0.402							0.698			0.454
	0.419	0.549				0.638	0.679				0.552	0.749					0.269							0.574			0.463
	0.34	0.449				0.553	0.523					0.581					0.332							0.725			0.571
	0.227	0.708				0.666	0.678					0.765					0.214							0.676			0.363
	0.369	0.658				0.617	0.574					0.581					0.457							0.628			0.535
	0.436	0.272				0.74	0.514					0.505					0.249							0.551			0.407
	0.531	0.381				0.631	0.647					0.528					0.36							0.608			0.535
	0.406	0.32					0.703					0.578					0.275							0.619			0.572
	0.64	0.411					0.718					0.623					0.272							0.617			0.695
	0.601	0.473					0.679					0.557					0.071							0.703			0.667
	0.545	0.373					0.636					0.657					0.327										0.532
	0.555	0.506					0.548					0.325					0.326										0.552
	0.429	0.379					0.62					0.393					0.251										0.577
	0.46	0.389					0.629					0.624					0.266										0.238
	0.399	0.373					0.622					0.548					0.273										0.539
	0.408	0.489					0.805					0.513					0.261										0.464
	0.644	0.27										0.714					0.309										0.605
	0.426	0.41															0.414										0.532
	0.294	0.236															0.245										0.528
	0.392	0.268																									0.54
	0.627
	0.536
	0.415
	0.218
	0.746
	0.45
	0.579
	0.405
	0.245

## Sheet: Average
					Ctrl	DLK1	DLK1	DLK1	DLK1	DLK1
				RFP-ATG16L1	WT	WT	dATG5-BD	dCCD	dFBD	dWD40
Average of Pearson's coefficient				Replicate-1	0.474851	0.627178	0.511925	0.287848	0.562906	0.481917
				Replicate-2	0.498345	0.647019	0.575855	0.285316	0.536054	0.501155
				Replicate-3	0.362759	0.666139	0.603107	0.338429	0.614517	0.53231
				Replicate-4	0.361034	0.665061	0.607773	0.360577	0.620771	0.504941
				Average	0.424247	0.651349	0.574665	0.318042	0.583562	0.505081
				Standard deviation	0.0726358	0.0183462	0.0441316	0.0374499	0.0409324	0.0207642
