# Supplementary material for: Non-autophagic Golgi-LC3 lipidation facilitates TFE3 stress response against Golgi dysfunction
Source: EMBO J. 2024 Sep 16;43(21):5085–113. doi: 10.1038/s44318-024-00233-y (PMC11535212; doi:10.1038/s44318-024-00233-y)
Supplement: Supplementary file 7 — Source data Fig. 5 [file 44318_2024_233_MOESM7_ESM.zip]

Archive with 45 entries (45 files):
- 5A/HeLa sgATG16L1-1 AMDE-1 TFE3_Series003_ch00_SV.tif
- 5A/HeLa sgATG16L1-1 AMDE-1 TFE3_Series003_ch01_SV.tif
- 5A/HeLa sgATG16L1-1 AMDE-1 TFE3_Series003_overlay.tif
- 5A/HeLa sgATG16L1-1 Nic TFE3_Series001_ch00_SV.tif
- 5A/HeLa sgATG16L1-1 Nic TFE3_Series001_ch01_SV.tif
- 5A/HeLa sgATG16L1-1 Nic TFE3_Series001_overlay.tif
- 5A/HeLa sgATG16L1-1 Veh TFE3_Series005_ch00_SV.tif
- 5A/HeLa sgATG16L1-1 Veh TFE3_Series005_ch01_SV.tif
- 5A/HeLa sgATG16L1-1 Veh TFE3_Series005_overlay.tif
- 5A/HeLa sgATG16L1-2 AMDE TFE3_Series006_ch00_SV.tif
- 5A/HeLa sgATG16L1-2 AMDE TFE3_Series006_ch01_SV.tif
- 5A/HeLa sgATG16L1-2 AMDE TFE3_Series006_overlay.tif
- 5A/HeLa sgATG16L1-2 Nic TFE3_Series001_ch00_SV.tif
- 5A/HeLa sgATG16L1-2 Nic TFE3_Series001_ch01_SV.tif
- 5A/HeLa sgATG16L1-2 Nic TFE3_Series001_overlay.tif
- 5A/HeLa sgATG16L1-2 veh TFE3_Series001_ch00_SV.tif
- 5A/HeLa sgATG16L1-2 veh TFE3_Series001_ch01_SV.tif
- 5A/HeLa sgATG16L1-2 veh TFE3_Series001_overlay.tif
- 5A/HeLa sgCtrl AMDE-1 TFE3_Series002_ch00_SV.tif
- 5A/HeLa sgCtrl AMDE-1 TFE3_Series002_ch01_SV.tif
- 5A/HeLa sgCtrl AMDE-1 TFE3_Series002_overlay.tif
- 5A/HeLa sgCtrl Nic 6h TFE3_Series001_ch00_SV.tif
- 5A/HeLa sgCtrl Nic 6h TFE3_Series001_ch01_SV.tif
- 5A/HeLa sgCtrl Nic 6h TFE3_Series001_overlay.tif
- 5A/HeLa sgCtrl veh TFE3_Series002_ch00_SV.tif
- 5A/HeLa sgCtrl veh TFE3_Series002_ch01_SV.tif
- 5A/HeLa sgCtrl veh TFE3_Series002_overlay.tif
- 5B/HeLa sgATG16L1-1 DLK1 488 TFE3 594_Series004_ch00_SV.tif
- 5B/HeLa sgATG16L1-1 DLK1 488 TFE3 594_Series004_ch01_SV.tif
- 5B/HeLa sgATG16L1-1 DLK1 488 TFE3 594_Series004_ch02_SV.tif
- 5B/HeLa sgATG16L1-1 DLK1 488 TFE3 594_Series004_overlay.tif
- 5B/HeLa sgATG16L1-2 DLK1 488 TFE3 594_Series007_ch00_SV.tif
- 5B/HeLa sgATG16L1-2 DLK1 488 TFE3 594_Series007_ch01_SV.tif
- 5B/HeLa sgATG16L1-2 DLK1 488 TFE3 594_Series007_ch02_SV.tif
- 5B/HeLa sgATG16L1-2 DLK1 488 TFE3 594_Series007_overlay.tif
- 5B/HeLa sgCtrl DLK1 488 TFE3 594_Series001_ch00_SV.tif
- 5B/HeLa sgCtrl DLK1 488 TFE3 594_Series001_ch01_SV.tif
- 5B/HeLa sgCtrl DLK1 488 TFE3 594_Series001_ch02_SV.tif
- 5B/HeLa sgCtrl DLK1 488 TFE3 594_Series001_overlay.tif
- 5C/Figure 5C.xlsx
- 5D/Figure 5D.xlsx
- 5E/Figure 5E.png
- 5F/Figure 5F.png
- 5G/Figure 5G.xlsx
- 5H/Figure 5H.xlsx
