# Supplementary material for: Non-autophagic Golgi-LC3 lipidation facilitates TFE3 stress response against Golgi dysfunction
Source: EMBO J. 2024 Sep 16;43(21):5085–113. doi: 10.1038/s44318-024-00233-y (PMC11535212; doi:10.1038/s44318-024-00233-y)
Supplement: Supplementary file 7 — Source data Fig. 5 [file 44318_2024_233_MOESM7_ESM.zip › 5C/Figure 5C.xlsx]

## Sheet: Replicate-1
	TFE3 (Nucleus/Cytoplasm)												Average
	sgCtrl				sgATG16L1 #1				sgATG16L1 #2				sgCtrl				sgATG16L1 #1				sgATG16L1 #2
	Veh	Niclosamide	AMDE-1		Veh	Niclosamide	AMDE-1		Veh	Niclosamide	AMDE-1		Veh	Niclosamide	AMDE-1		Veh	Niclosamide	AMDE-1		Veh	Niclosamide	AMDE-1
	0.244084	1.16697	1.18526		0.486427	0.558186	0.709466		0.279523	0.679602	0.900742		0.417346	1.9785	1.31286		0.816237	1.41207	1.18134		0.428052	0.746863	0.721006
	0.329064	1.72047	1.19725		0.735808	1.15448	0.553928		0.540037	1.06078	0.560107
	0.574311	2.13931	1.24028		0.714133	1.20029	0.688364		0.375605	0.719041	0.741266
	0.539791	2.83645	1.4142		0.695284	0.921508	1.41944		0.336673	0.475675	0.708352
	0.367312	1.04125	1.52743		0.72763	1.67055	2.34539		0.587221	0.755028	0.75785
	0.291007	2.34807	1.35872		1.31623	0.709852	0.617139		0.31044	1.01462	0.490477
	0.354389	1.53379	1.34773		0.56357	1.07095	2.38658		0.304482	0.838337	0.55508
	0.759275	2.02564	1.12983		0.588709	0.602138	0.93819		0.327567	0.953693	1.09476
	0.372692	1.88832	1.66415		0.693498	1.49229	0.596747		0.418288	0.785894	0.878559
	0.548739	1.80435	1.45903		0.735729	1.56565	0.6216		0.370399	0.86443	0.677641
	0.34468	1.51487	1.769		1.31209	0.931546	0.454206		0.33382	0.790966	0.389171
	0.395093	1.76699	1.6017		1.20088	1.08379	0.599587		0.26833	0.657489	0.616983
	0.326094	1.82921	1.40182		0.909612	1.45762	0.500229		0.552601	0.653506	0.688774
	0.396398	1.51619	1.61711		1.01366	0.483619	0.678383		0.369228	1.15595	0.730805
	0.303957	2.56201	1.09234		0.841228	1.44692	0.780094		0.355134	0.674515	0.658489
	0.449218	1.52631	1.10159		1.95	1.32176	0.52841		0.354494	0.908082	0.733507
	0.235806	2.26533	0.987221		0.460402	1.30911	0.630111		0.530088	0.939885	0.580019
	0.32121	3.05682	1.29495		1.26659	2.55183	1.23643		0.241372	1.07351	0.742662
	0.29733	1.64712	1.23517		0.504075	0.885009	1.4849		0.30808	0.83389	0.540873
	0.418389	1.39108	0.544954		0.41991	1.98743	1.11994		0.325731	1.22184	0.423978
	0.814071	2.1827	1.31522		1.03976	1.25968	2.29262		0.273013	0.720172	0.746434
	0.401813	2.10424	0.867143		0.410622	1.71341	1.83482		0.272366	0.694643	0.712
	0.287281	2.07177	1.18154		0.692432	1.05899	2.87929		0.408891	0.823026	0.609671
	0.353152	3.44591	0.999751		0.772523	1.2616	2.04152		0.361221	0.664949	0.518774
	0.266849	1.71882	1.12005		0.645885	0.667798	0.921863		0.475602	0.794833	0.553174
	0.443033	1.29541	1.10094		0.281692	1.18686	0.860024		0.422601	0.328377	0.334417
	0.41415	2.34309	0.920784		0.668282	1.07912	0.770701		0.410495	0.65857	0.754281
	0.536754	3.05518	1.13973		0.611093	1.27141	1.161		0.318568	0.678943	0.65349
	0.78884	2.55968	0.809832		0.767921	1.68326	1.2644		0.458119	0.610059	0.752522
	0.237028	1.32831	1.05566		0.510363	1.76107	0.875515		0.54411	0.779993	0.814597
	0.57211	1.13208	1.26588		0.812811	1.24213	3.06618		0.308933	0.538384	0.598287
	0.223705	1.97584	1.1344		0.813686	1.16501	0.822202		0.203548	1.02826	0.756943
	0.264443	1.76018	0.999447		0.918676	1.04594	3.44863		0.214377	0.512309	1.16285
	0.300526	3.40534	1.25204		4.11389	2.34773	3.20503		0.498235	1.02324	0.750132
	0.961076	1.25558	1.26277		1.23381	0.770862	0.928707		0.24074	0.587079	0.762482
	0.500461	1.24261	1.02765		0.762784	2.24482	1.3503		0.322771	0.649367	0.951732
	0.529254	3.61349	1.10049		0.715785	0.957622	0.744897		0.357703	0.623476	0.975676
	1.53354	2.26311	0.977974		0.825798	0.732106	1.63145		0.25301	0.638589	0.831011
	0.415691	1.58215	1.09129		1.00396	1.26358	0.729415		0.20613	0.834874	1.42782
	0.405676	1.7595	1.27762		0.572136	4.06632	0.625225		0.388634	0.383378	0.840623
	0.283321	3.37224	1.0883		1.55478	0.754974	0.681136		0.348754	0.45805	0.909028
	0.248547	1.94839	1.21172		0.683279	1.31398	0.584896		0.220387	0.484281	0.995001
	0.448462	2.25157	1.2103		0.998409	1.49575	0.715018		0.375276	0.55387	0.68633
	0.621911	2.99557	2.11567		0.890576	0.702761	0.747553		0.309308	0.400496	0.892928
	0.377072	2.53766	1.32907		0.537614	2.69521	0.565131		0.24834	0.573994	0.813222
	0.475202	1.9263	1.59377		0.682521	2.19941	0.564188		0.214925	0.761523	0.532849
	0.310454	2.08461	0.88072		0.630891	2.36252	0.551734		0.33229	0.608392	0.513771
	0.27812	1.87912	1.32063		0.49434	2.20492	1.21597		0.235879	0.569235	1.01153
	0.334939	2.55562	1.53887		0.472659	0.711441	0.885618		0.285116	0.666916	0.657288
	0.234462	1.66299	1.32063		1.21986	2.6177	1.01188		0.185075	0.416132	0.700371
	0.483154	2.01416	1.54426		0.489915	1.49508	0.92366		0.270085	0.539163	0.687796
	0.273631	1.83835	1.20978		0.643763	0.714549	1.69919		0.212845	0.577769	0.614477
	0.382361	2.32652	1.37409		0.911322	1.11758	0.708124		0.242069	0.526609	0.735505
	0.293546	1.88418	1.33417		0.59463	1.12907	0.849399		0.432332	0.414743	0.760569
	0.368262	1.49306	1.28171		0.545378	1.67812	2.23314		0.499974	0.514089	0.79878
	0.300636	1.17274	1.31674		0.808323	2.77591	0.985392		0.378493	0.622639	0.720957
	0.437938	2.19449	1.33378		1.64792	0.665618	1.49417		0.405715	0.743611	0.545404
	0.355353	1.26185	1.21151		0.388423	1.01236	0.715482		0.240522	0.772172	0.977869
	0.299404	2.71019	1.20624		0.874051	0.872864	1.3915		0.715793	0.679649	0.757921
	0.858714	2.20892	1.70162		0.718243	1.02033	0.672352		0.479122	0.669264	0.537035
	0.215743	2.45998	1.18379		1.27104	0.55656	0.522119		0.268889	0.334881	0.536497
	0.545236	1.30602	0.854654		0.387858	1.39834	0.767236		0.610969	0.657798	0.73242
	0.772281	1.53397	1.27894		1.19526	2.56258	0.815673		0.540758	0.587172	0.839366
	0.419235	1.48648	1.40824		0.776558	3.37148	1.02798		0.497884	0.590412	0.525066
	0.306194	2.42885	1.71032		1.11731	0.986242	0.801		0.410577	0.669982	0.944354
	0.267488	1.95199	1.83593		0.490166	1.4095	1.58832		0.466595	0.606862	1.02597
	0.38486	1.18566	1.26331		0.514975	0.714193	0.77212		0.389346	0.638183	0.739079
	0.285015	2.50763	0.916128		0.669633	1.57466	0.74028		0.389661	0.499454	0.876885
	0.298345	1.19682	0.858255		2.45801	1.746	1.2654		0.427316	0.352875	1.08849
	0.510521	1.40243	1.03986		0.596622	0.662322	0.647855		0.503207	0.59666	0.772032
	0.958715	1.72461	1.50768		0.787807	0.719214	0.807857		0.403095	0.535803	0.819249
	0.58532	1.84922	1.22189		0.634482	0.716261	2.25308		0.365413	0.537306	0.780787
	0.358626	2.12944	1.3849		0.377187	3.58865	0.644011		0.46401	0.512103	1.00078
	0.33225	2.80238	1.18835		0.826783	2.05604	0.470077		0.511538	0.733574	1.00127
	0.256984	2.19788	0.834276		1.27353	0.976788	0.501688		0.485134	0.44837	1.27569
	0.4808	5.76973	1.09949		1.73801	2.67791	1.27263		0.529514	0.583212	0.894248
	0.332433	2.03635	0.904033		1.41893	1.97465	1.16197		0.29996	0.603602	0.839234
	0.287866	2.11465	1.32391		0.49568	3.7065	0.837552		0.526484	0.447086	0.605244
	0.308952	2.08829	1.07332		0.443678	1.94276	0.819625		0.415218	0.822074	0.536273
	0.344661	1.88452	1.08968		0.601188	2.00899	0.933857		0.432823	1.0197	0.711
	0.720972	2.32466	1.11653		0.917725	0.979104	1.28356		0.605624	0.624457	0.494388
	0.395002	2.34447	0.791938		0.961865	1.49665	0.720335		0.398783	0.31433	0.367948
	0.516464	2.18007	1.13526		0.6756	1.06754	1.10826		0.525072	1.32314	0.934932
	0.314536	2.02844	1.4617		0.903416	1.27851	0.562775		0.527068	0.672654	0.56836
	0.470966	1.88468	2.18066		2.71476	2.52616	0.754055		0.434675	0.545257	0.727525
	0.254499	1.76657	0.900229		0.754954	2.04863	0.701804		0.488672	0.609717	0.49716
	0.338896	1.47658	1.00333		0.722524	1.51242	0.666881		0.354173	0.78424	0.889246
	0.420756	1.91211	1.51978		1.0584	1.25753	1.2078		0.239681	0.466565	0.825882
	0.396858	1.37445	1.21052		0.708581	1.5962	1.51046		0.364196	1.50268	0.915544
	0.311755	1.80211	1.48077		1.29497	2.65245	0.667009		0.307089	0.706568	0.74978
	0.332678	1.53549	1.15397		0.441826	1.01229	0.502278		0.545737	0.361229	0.803066
	0.287723	1.76269	1.21447		0.778442	2.79438	0.584779		0.509823	0.944763	1.20952
	0.37267	2.23289	1.37602		1.03052	2.28388	1.1315		0.400722	0.892243	0.759744
	0.323323	2.21999	1.46995		1.2019	1.22299	1.06638		0.315328	0.580464	0.693368
	0.285828	3.11346	1.09241		0.589273	1.59877	0.570398		0.432543	0.798647	0.664271
	0.707538	1.93496	1.00374		0.932949	1.33728	0.94218		0.470926	0.974446	0.613517
	0.362657	2.35634	1.30778		1.0071	2.59715	2.35963		0.474798	0.757633	0.679329
	0.447208	2.07568	1.56059		0.771101	1.80975	0.954425		0.455183	1.10807	0.59822
	0.990706	2.54426	1.0263		0.356494	1.55663	0.862352		0.359331	0.523115	0.584293
	0.385528	1.60398	1.20791		0.512697	5.80867	1.58871		0.632183	0.618093	0.651237
	0.445456	2.09986	1.07278		0.394169	1.38281	1.30871		0.284726	0.891007	0.734295
	0.226841	1.88187	1.3164		0.510454	0.637828	1.38424		0.416467	1.24856	0.537998
	0.365932	2.18995	1.17398		0.781987	1.12111	2.33619		0.235205	0.724449	0.651834
	0.387934	1.60492	1.21032		1.09362	1.16085	1.59468		0.544487	0.677926	0.765737
	0.516532	2.14349	1.82845		0.356572	1.35318	1.53936		0.606708	1.00255	0.531574
	0.294886	1.49502	1.19374		0.577485	0.847068	1.21533		0.423495	1.02062	0.484143
	0.447081	2.29835	1.21351		0.601958	1.2371	1.65137		0.742988	0.68068	0.52155
	0.276226	2.22541	1.69878		0.846331	0.745471	1.68285		0.271956	0.730251	0.814464
	0.222145	1.78423	1.59988		0.635513	1.33012	1.26956		0.250078	1.15385	0.516106
	0.23514	2.18537	1.50033		2.12177	0.729916	2.58971		0.578591	0.826692	0.427908
	0.393555	1.37663	3.34352		0.627027	0.584743	2.59899		0.439154	0.702582	0.810309
	0.194198	2.27875	1.66831		1.62399	1.16217	0.487366		0.249498	0.677857	0.470329
	0.414554	3.10111	1.78876		0.427384	1.26688	0.460546		0.631733	0.718287	0.387909
	0.393682	1.94918	1.50516		0.768509	1.0162	1.63961		0.503961	0.550497	0.569367
	0.428505	0.893556	1.45528		0.816091	0.948694	0.522709		0.38505	0.597553	0.516089
	0.242934	1.80254	1.32127		0.770326	0.948004	1.31541		0.536173	0.712998	0.588664
	0.291521	1.85253	1.54806		0.675347	1.67069	0.708543		0.35633	0.768943	0.872613
	0.22858	1.41798	1.46605		0.304895	1.11007	0.869945		0.464599	0.716509	0.507817
	0.423371	2.52317	1.79926		3.41272	2.91112	0.731618		0.489675	1.149	0.639124
	0.367149	1.96215	2.07778		1.11059	0.719519	1.64019		1.21859	0.559703	1.15615
	0.423497	1.721	1.37756		0.912911	1.36297	1.05693		0.457588	0.956198	0.878121
	0.441418	2.82075	1.24731		0.823171	0.848987	0.596966		0.694286	0.79182	0.683684
	0.655663	1.16347	1.35904		0.545432	1.50343	2.45964		0.520212	0.741149	0.759855
	0.493545	2.12933	2.02027		0.51016	1.27869	1.94225		0.421509	0.723101	0.64379
	0.340388	1.24871	1.57861		0.898085	1.80274	0.824597		0.519488	0.563063	0.721945
	0.691838	1.66285	1.72127		1.09107	1.84077	0.948657		1.04027	0.679687	0.784884
	0.762828	1.77812	1.38146		0.935027	0.973373	0.731121		0.535891	0.877206	0.754557
	0.340762	1.31196	1.33385		0.374355	1.06565	0.939845		0.685745	1.19532	0.604636
	0.307346	1.58143	1.17804		0.443144	1.34973	0.580673		0.473421	0.689416	0.748426
	0.331133	1.86414	1.26211		0.938091	0.77181	1.12322		0.599916	1.07406	1.02479
	0.55433	1.54898	1.3593		0.711946	0.697189	0.641013		0.545101	0.708261	0.576569
	0.418896	2.02058			0.518689	2.5984	1.15164		0.338938	0.682683	0.673709
	0.414408	1.79928			1.392	1.46245	0.73832		0.613648	0.808859	0.554737
	0.343537	2.32932			2.39263	2.46389	0.36993		0.32747	1.16343	0.585045
	0.308036	1.66451			0.465423	1.38231	1.37024		0.363581	0.771613	0.801019
	0.484321	2.27357			0.770812	1.4576	0.778941		0.679614	1.05456	0.5373
	0.526271	1.95227			1.26075	1.54445	1.94683		0.633566	0.982981	0.582748
	0.678187	2.25339			0.901594	2.10912	1.55318		0.473803	0.914164	0.718236
	0.251072	4.7445			0.554102	1.14977	0.632357		0.458943	0.862186	0.661451
	0.376415	1.58668			0.585957	1.89405	1.72278		0.514235	0.685883	0.658382
	0.398529	3.75978			0.584242	2.75476	0.677721		0.404663	0.795147	0.58735
	0.272723	2.1476			0.761524	2.04208	0.712456		0.667964	0.921316	0.474126
	0.622524	1.79811			1.57418	1.18756	0.994398		0.545951	0.811817	0.667847
	0.450447	1.95048			0.734687	0.824472	0.822154		0.293108	1.02983	0.762341
	0.551475	1.88682			1.79061	2.1338	0.987354		0.583953	1.0629	0.68883
	0.467355	1.75599			0.920677	2.30958	1.50127		0.632745	0.660545	0.798932
	0.369734	1.66673			0.853279	1.85674	2.58426			0.962754	0.804196
	0.251988	1.0556			0.468592	1.28455	1.98868			0.703261	0.687883
	0.283223	1.08637			0.69141	0.854856	1.05267			0.932231	0.917241
	0.391791	1.02685			0.342856	1.40938	1.67081			1.0102	0.707461
	0.295233	1.56034			0.390709	1.95406	0.626253			0.753043
	0.3329	3.29907			0.830207	3.07819	1.41763			1.09306
	0.452177	1.64001			0.698086	1.81107	4.31833			1.18548
	0.347593	1.76302			0.805948	0.809081	0.76321			1.02026
	0.421593	1.53072			0.526975	0.908838	2.33998			0.718547
	0.298646	2.23842			0.717297	0.614179	1.1234
	0.425176	2.07415			1.13744	1.00114	1.57554
	0.328952	1.7182			0.785177	1.03231	3.36308
	0.722122	1.17936			0.329778	1.25762	1.05761
	0.429204	2.229			0.875989	1.45395	0.82363
	0.22891	1.88026			0.409534	1.03029	2.01743
	0.751708	1.73858			0.826924	0.633967	0.805334
	0.56237	2.13655			0.585438	1.28193	1.6046
	0.536052	1.66112			0.522853	1.05377	0.666009
	0.211341	3.35362			0.305225	1.38006	1.65487
	0.8145	1.14561			0.448576	0.951503	0.856106
	0.371241	1.36091			0.375368	0.980288	1.89017
	0.459024	1.67316			0.913599	0.468242	2.03454
	0.352677	1.40318			0.369636	0.983472	0.836277
	0.21945	1.11687			0.511988	1.1272	0.803115
	0.305771	1.86138			0.9517	1.63344	0.507926
	0.370304	1.3877			1.0132	1.12534	0.695754
	0.292129	0.773939			0.587904	0.41507	0.904258
		3.0417			0.456929	1.65543	0.916471
		1.47502			0.63067	0.589083	0.775017
		1.17405			0.679726	1.50354	0.663784
		2.25377			0.728592	1.07935	0.763902
		3.03286			0.347182	1.05424	0.372243
		3.02827			0.571856	0.78998	0.818046
		1.84295			0.596775	0.562441	0.476775
		1.38727			0.994719	2.28581	0.575212
		1.8327			0.302265	1.73056	0.68071
		1.25463			0.309104	1.98702	1.24719
		1.81602			0.811684	1.57977	2.68927
					0.454791	0.681253	1.16015
					0.249509	0.918862	0.689556
					1.12407	1.04369	1.56703
					0.649908	1.03851	0.825366
					0.588637	1.59773	0.52843
					0.718734	0.575977	0.984837
					0.566619	1.06406	1.06393
					0.467104	0.530435	1.06527
					0.319058	0.833941	1.32134
					0.564754	0.574911	1.19263
					0.443081	1.35356	0.649149
					0.51925	1.14394	1.96315
					1.15898	2.16422	0.887869
					1.02453	1.19632	0.973218
					0.522898	1.10578	0.632489
						1.00079	1.27768
						3.22614	0.88185
						1.39727	1.62089
						3.54094	6.35171
						1.12695	1.25733
						1.82993	0.641672
						0.951213	2.8002
						1.57942	0.956114
						0.994355
						1.30622
						0.344743
						0.934608
						0.642935
						0.55305
						0.541997
						0.566098
						0.529257
						0.378066
						2.44477
						1.29341
						1.12475
						1.70079
						1.49632
						1.49293
						2.07247

## Sheet: Replicate-2
	TFE3 (Nucleus/Cytoplasm)												Average
	sgCtrl				sgATG16L1 #1				sgATG16L1 #2				sgCtrl				sgATG16L1 #1				sgATG16L1 #2
	Veh	Niclosamide	AMDE-1		Veh	Niclosamide	AMDE-1		Veh	Niclosamide	AMDE-1		Veh	Niclosamide	AMDE-1		Veh	Niclosamide	AMDE-1		Veh	Niclosamide	AMDE-1
	0.480413	2.44909	1.93693		1.20112	0.815653	0.949681		0.476343	1.05983	1.02109		0.533644	2.47784	2.11151		0.697856	1.42414	1.08747		0.468686	0.834178	0.676334
	0.296978	2.94108	1.89442		0.939503	1.29559	0.936322		0.340225	0.965247	0.584706
	0.623887	1.91978	2.46537		0.577477	1.40665	1.25969		0.305768	0.87545	0.48171
	0.560545	2.54534	1.98712		0.750975	1.48188	0.499942		0.752002	0.744337	0.409503
	0.459342	4.54091	2.61811		0.700839	2.24991	1.55892		0.807755	0.412398	0.727319
	0.49126	3.68566	1.7248		0.471178	0.734103	0.61996		0.351828	0.394543	0.616327
	0.666629	3.79165	1.65005		0.503039	2.7984	1.12118		0.496982	0.498306	0.71307
	0.538111	2.94674	2.15659		0.457448	1.06243	1.22243		0.467571	0.744868	0.531925
	0.704512	2.68363	3.23059		0.685634	2.08233	1.77796		0.390094	0.641063	0.819737
	0.239249	4.40421	1.74742		0.529912	0.920913	1.1516		0.512409	0.606649	0.456207
	0.54556	2.88628	3.17187		1.18413	2.08301	0.749562		0.468672	0.647706	0.388317
	0.462738	2.78803	2.18449		0.321444	1.45142	1.02441		0.281674	0.504067	0.393461
	0.495849	4.94545	2.11406		0.883281	1.00621	1.95064		0.445317	0.495277	0.429678
	0.347333	0.792742	1.65526		1.78067	1.65452	1.12936		0.400068	0.447203	1.17975
	0.323658	2.4867	2.48316		0.264267	1.58034	1.2978		0.348545	0.738154	0.495962
	0.781373	2.17718	2.91564		0.414202	1.14245	1.28347		0.45175	0.23838	0.548834
	0.24406	1.34238	1.65618		0.551514	1.10522	0.882615		0.244245	0.829927	0.443043
	0.564634	2.36007	1.82472		0.644435	0.68276	1.58548		0.358803	1.20652	0.527862
	0.617528	2.05374	1.56891		0.5563	1.6248	2.72761		0.438421	1.12575	0.589414
	0.743426	1.5435	2.69287		0.627318	1.23238	0.475361		0.365841	0.717089	0.645022
	0.300495	1.62577	3.29001		0.289353	1.27355	1.03872		0.504712	0.888261	0.625324
	0.266095	3.24644	3.92701		0.448498	1.63679	1.02187		0.306874	1.07027	0.514464
	0.320586	1.92545	2.28149		0.686354	1.33888	0.537683		0.521538	1.30009	0.611496
	0.486306	1.66263	1.72618		0.352211	3.10489	1.04246		0.287085	1.08658	0.902688
	1.05684	2.88659	1.55054		0.672464	2.11248	1.01143		0.603605	1.35552	1.07557
	0.924475	2.40864	3.45479		0.40091	2.14663	1.41351		0.337867	0.93075	0.928337
	0.322549	1.68288	3.75145		0.304786	1.66628	0.90758		0.38558	0.791264	0.493696
	0.336038	2.34067	2.40234		0.522325	1.58154	1.22687		0.535816	1.16835	0.656175
	0.577334	2.36018	2.20621		0.696405	1.73664	1.07755		0.800288	0.652223	0.674377
	0.350538	1.95205	3.77084		0.862256	1.84516	0.858887		1.18648	1.01219	0.765111
	0.465412	1.45853	1.04429		0.747952	1.17975	0.563022		0.406834	1.2284	0.876524
	0.92561	2.2922	10.9701		1.43414	1.24565	0.758927		0.318822	0.831475	0.571439
	0.32867	1.32032	1.68366		0.787714	1.26251	1.22689		0.377481	0.705263	0.632221
	0.490282	2.27091	0.91773		0.55994	1.31729	0.835545		0.247146	0.948723	0.626012
	0.747541	1.3512	1.23445		0.8813	1.20649	0.930687		0.3845	1.18499	0.901997
	0.480683	2.01536	5.38523		0.59054	1.22792	0.870167		0.269444	1.06767	1.29657
	0.755791	1.60724	2.0213		0.483201	1.24847	0.569648		0.300897	0.785921	0.939305
	0.673818	1.89659	2.91909		0.358335	1.23599	1.01705		0.370174	1.05166	0.911485
	1.10196	1.46217	1.01736		0.498927	0.856386	0.958564		0.511734	0.66307	0.864638
	0.952158	1.79821	1.30192		0.519235	0.67637	1.16008		0.27143	0.613307	0.585408
	0.823461	1.25225	1.14612		0.51986	2.6347	1.50892		0.357552	0.991428	1.26225
	0.239951	3.06539	3.66858		0.336029	1.01432	1.89554		0.253438	0.51532	1.0312
	0.433442	2.16185	3.35405		0.28061	1.90558	1.26674		0.233227	0.835162	1.01378
	0.294941	2.24064	2.55232		0.612254	1.45455	1.11975		0.418077	0.725327	0.830786
	0.297884	2.18319	0.994423		0.391923	2.01644	0.745258		0.449559	0.598874	1.01585
	0.520713	2.35231	1.30209		0.62417	1.73407	1.03404		0.311658	0.855445	1.07804
	0.295976	3.40504	1.06388		0.416547	5.33458	0.676356		0.410386	0.577934	0.989051
	0.709978	3.37553	1.80723		0.681129	1.36816	0.698786		0.602218	0.350434	0.433931
	0.968048	2.90411	1.06306		0.590666	0.896817	0.864186		0.413342	0.618182	0.686756
	0.629752	2.80671	1.50538		1.53028	1.49602	3.00078		0.429797	0.756712	0.533571
	0.453786	2.69366	1.19723		0.922255	1.85148	0.904751		0.337804	0.673631	0.702172
	0.79507	2.59062	1.94491		4.32376	1.92857	1.19303		0.288815	0.956254	0.862277
	0.766165	2.46352	1.82603		0.433276	1.23856	0.816301		1.01912	0.878998	1.34052
	0.617006	2.54855	0.90813		0.8713	0.778458	0.68924		0.390711	0.533271	0.515975
	0.8364	2.93787	1.3807		0.695471	1.01956	0.992523		0.357475	1.18255	1.06448
	0.798596	1.83911	1.44531		0.475768	1.25302	0.735219		0.343997	0.641006	1.20587
	0.682078	2.26284	1.34679		0.439891	1.5634	2.15242		0.485718	0.682847	0.695552
	0.906949	2.18511	2.3388		0.308394	2.79591	2.82382		0.411219	1.46321	0.550658
	0.900547	2.18331	1.38609		0.912823	2.10743	1.38352		0.577796	0.785797	0.828275
	1.14895	3.1608	1.99054		0.269219	1.83293	1.32794		0.432676	0.747137	1.06349
	1.22437	2.73008	1.47686		0.425634	1.90438	0.721629		0.31772	1.19233	0.854989
	1.00438	1.68221	1.88863		0.874634	1.39807	0.880184		0.442294	1.10648	0.561668
	0.774876	3.63094	1.63745		0.282667	1.66133	1.04529		0.632544	1.17228	1.23691
	1.06521	2.00468	1.63035		0.88826	1.62435	0.610484		0.398585	1.1525	0.837915
	0.720809	3.16364	2.06434		0.77294	1.27858	1.27533		0.9667	1.09664	0.658709
	0.373622	5.26075	1.66511		0.613937	1.28123	0.789522		0.454309	0.855287	1.05471
	0.520633	3.05561	2.02162		0.51863	2.05617	0.572728		0.46803	0.508118	0.574453
	0.308787	3.23999	3.12082		0.390002	1.86198	0.701726		0.745795	1.13728	0.773754
	0.600558	2.82665	3.84435		0.419143	1.12433	0.627829		0.306584	1.06612	0.798119
	0.525353	2.48669	2.00154		0.659467	2.46175	0.526548		0.70907	0.660692	0.478329
	0.275106	2.19834	1.40329		0.506849	0.938868	0.724884		0.592205	1.18554	0.773662
	0.451145	2.77109	1.98992		0.546838	1.09314	1.07592		0.401718	0.790161	0.483999
	0.634821	2.83954	1.94309		0.660077	1.14665	1.1708		0.543506	0.668162	0.707495
	0.603267	2.56364	2.51115		0.514826	2.39507	0.837802		0.551435	1.57486	0.466572
	0.550826	1.88049	2.85479		0.514132	1.54186	1.14519		0.618074	0.532354	0.404237
	0.490038	2.75622	2.86617		0.357371	1.48333	1.85273		0.632153	0.951011	0.490742
	0.90871	2.95702	2.55217		0.531688	1.11247	1.86161		0.376281	0.828661	0.46073
	0.432097	1.76901	2.78311		0.641921	0.868142	0.648967		0.287681	0.532871	0.533645
	0.485777	2.91185	2.20098		0.478421	0.87376	1.3982		0.359236	0.903937	0.474003
	0.333455	3.10864	1.79342		0.368947	2.84423	0.967425		0.710809	0.520545	0.416491
	0.511264	3.10567	2.02913		0.280749	2.19171	1.04164		0.474733	0.56277	0.847756
	0.75724	3.70493	2.01172		1.27998	1.11561	0.857933		0.666965	0.414215	0.74004
	0.403684	2.60319	2.96921		0.595465	2.57986	3.22592		0.351381	0.675803	0.403594
	0.317739	3.18315	3.1072		0.297049	1.32577	1.20954		0.438799	0.467817	0.756049
	0.539072	2.43158	1.49226		1.01996	0.98412	0.594667		0.464136	1.32038	0.482309
	0.446433	1.55036	2.59837		0.810227	1.07037	0.912094		0.555382	0.957556	0.734076
	0.42564	3.00074	1.93109		0.580228	1.39313	1.46111		0.428565	0.814303	0.833931
	0.406478	2.27447	1.30712		0.996344	1.30023	2.54847		0.320172	0.48818	0.799567
	0.920748	1.65027	1.93451		0.363707	1.27247	0.922183		0.358785	0.543353	1.1649
	1.16507	2.09516	2.18349		0.592367	1.54953	1.64394		0.565964	0.636475	0.67135
	0.373468	2.61334	1.51375		0.929361	0.948863	1.56292		0.284306	0.989139	0.652826
	0.492949	2.38169	1.36599		0.608822	0.985432	1.44855		0.440071	0.609383	0.584245
	0.557127	2.36316	2.84261		0.683686	1.16681	1.15558		0.585184	0.506911	0.587269
	0.368843	1.89864	1.69778		1.11734	1.27372	0.902985		0.504197	0.905169	0.76023
	0.476824	0.904738	1.65295		0.492314	1.3621	1.24291		0.511317	0.538693	0.892258
	0.294554	1.79248	0.983491		0.453832	1.57893	0.76348		0.483774	0.630954	0.628314
	0.239136	2.49671	2.22384		0.343757	1.22251	0.750262		0.398833	0.6652	0.585671
	0.295102	3.26295	1.22374		0.272871	2.57097	0.535055		0.387094	0.76466	0.657395
	0.260604	2.29107	1.84318		0.34742	4.36468	1.1751		0.556689	0.686398	0.847846
	0.35156	1.98647	1.8783		0.918768	1.51339	0.876035		0.418817	0.672605	0.581343
	0.233422	1.72796	1.63219		0.539034	1.31868	0.961151		0.348027	0.959306	0.627976
	0.421763	3.0817	1.44123		0.523922	1.2697	0.509457		0.573455	0.566705	0.606857
	0.323051	2.78758	0.990959		0.401749	2.22927	1.92952		0.545276	0.896292	0.659839
	0.238066	1.66485	1.50528		0.542843	0.821565	1.43546		0.394726	0.684384	0.581409
	0.257938	2.02955	1.05364		0.562724	1.03414	0.825568		0.421743	0.703833	0.915306
	0.352904	3.43518	1.68428		0.538088	1.44629	0.710515		0.951666	0.66191	0.463759
	0.309517	1.51323	1.53724		0.788639	0.489577	0.544822		0.531607	0.819484	0.830308
	0.321437		0.97488		0.790842	1.21548	1.18942		1.00142	0.428047	1.09159
	0.338326		2.21247		0.540271	0.966224	1.76208		0.929584	0.503834	0.721098
	0.263223		1.43889		0.636642	1.22711	0.794352		0.853777	0.73212	0.488696
	0.273848				0.51853	1.02904	0.830428		0.386963	0.652098	0.821534
	0.312885				0.421087	1.18725	0.907857		0.821943	0.723818	0.485947
	0.245329				0.659533	1.87796	0.735722		0.479033	0.606771	0.571424
	0.221952				0.372676	1.59322	0.4928		0.619514	0.866538	0.445706
	0.374289				0.290206	1.18098	0.773001		0.401782	1.03231	1.39085
	0.357444				0.285291	1.28466	0.758612		0.435042	0.538785	0.716473
					0.626242	1.06652	0.904416		0.654894	1.04197	0.586713
					0.648583	0.918597	0.903909		0.662443	0.89235	0.375326
					0.931059	0.803381	0.93076		0.530531	0.928813	0.476538
					0.730668	0.784358	0.758679		0.379648	0.763425	0.646019
					0.846209	1.65447	0.892449		0.556129	0.94241	0.474845
					0.429953	1.05993	0.694057		0.439731	1.16039	0.484508
					1.43976	1.1572	2.22273		0.514293	1.33978	0.601689
					0.651362	1.38484	1.83261		0.467614	0.668676	0.540291
					0.861556	1.66195	1.95517		0.390674	1.1689	0.591572
					0.542146	0.979105	0.589835		0.503979	0.607714	0.565431
					1.13898	1.48145	1.13704		0.325477	0.63745	0.3484
					1.18619	1.40916	1.9233		0.654024	0.774877	0.437572
					1.1368	0.907895	1.91596		0.523422	0.987295	0.627799
					0.705991	1.4987	1.05987		0.514379	1.50566	0.899193
					1.05172	1.60185	0.935919		0.54392	1.09249	0.667732
					0.770535	1.29214	0.432692		0.545146	0.840111	0.975264
					0.462523	0.782672	0.63657		0.399704	0.560881	0.508633
					1.73085	1.3993	0.849592		0.356149	0.762545	0.2631
					1.18967	1.3404	0.603196		0.651308	1.55796	0.588681
					0.554316	0.824541	0.442087		0.381428	1.40114	0.611721
					0.599753	1.26502	0.567724		0.634809	0.440999	0.935474
					0.842121	1.11011	2.20128		0.277446	0.846788	0.657979
					1.66146	0.74893	1.25424		0.337768	0.806034	0.650696
					0.967639	1.44259	0.928394		0.735585	1.30174	0.7914
					0.913004	3.57613	0.4895		0.305719	0.755329	0.4681
					1.07335	1.70694	0.838379		0.322843	0.968071	0.76178
					1.59405	1.09765	0.735324		0.44333	0.704378	0.697773
					0.807051	1.88813	0.92276		0.363228	1.05142	0.842841
					0.963008	0.770177	1.38325		0.665186	1.08699	0.592903
					0.690574	0.594569	1.01976		0.380632	0.902667	0.536531
						1.25519	0.381692		0.234127	0.610667	0.308097
						1.42979	0.779541		0.236677	0.79068	0.485432
						0.689149	0.577579		0.292457	1.19711	0.418038
						0.93106	1.13625		0.293414	0.767817	0.607596
						1.32038	0.661777		0.328556	0.614002	0.373961
						0.930858	0.967238		0.339511	0.679391	0.446282
						1.14398	1.07695		0.278573	0.562148	0.532227
						0.937757	0.760507		0.15017	0.793053	0.68292
						1.03248	0.800447			0.869694	0.472589
						0.874044	1.72884			0.794674	0.625243
						0.680946	2.41925			1.04998	0.739134
						1.38519	0.885587			0.972688	0.433504
						1.1298	0.740753			0.749998	0.421105
						0.764104	0.845133			1.62221	0.455485
						0.775206	0.873507			1.03952	0.531449
						1.31926				0.662306	0.407037
						1.06842				1.44444	0.760312
						1.09296				0.870258	0.445539
						0.827925				1.45206	0.411558
						1.60768				0.696415
						0.658157				1.11555
						1.78053				0.849973
						0.994524				1.03978
						2.90886				0.678627
						1.26863				0.284134
						0.878202				0.420857
						1.22717				1.05777
						0.994614				0.701573
						2.25579
						0.85068

## Sheet: Replicate-3
	TFE3 (Nucleus/Cytoplasm)												Average
	sgCtrl				sgATG16L1 #1				sgATG16L1 #2				sgCtrl				sgATG16L1 #1				sgATG16L1 #2
	Veh	Niclosamide	AMDE-1		Veh	Niclosamide	AMDE-1		Veh	Niclosamide	AMDE-1		Veh	Niclosamide	AMDE-1		Veh	Niclosamide	AMDE-1		Veh	Niclosamide	AMDE-1
	0.510076	2.03072	2.28254		0.54981	1.31472	0.909734		0.454249	0.897886	1.44569		0.460749	2.49073	1.9843		0.664618	1.60732	0.991424		0.503241	0.748005	0.601493
	0.423384	2.12316	2.82885		0.500848	1.49503	0.771171		0.322127	0.618735	0.479967
	0.707022	2.19596	1.88498		0.565461	0.937627	0.859188		0.546492	0.813037	0.452918
	0.285339	1.83972	2.01988		0.797194	1.29357	0.801731		0.409028	0.819466	0.564822
	0.293624	2.88989	2.3809		0.717854	0.957721	1.2089		0.468112	0.788938	0.811457
	0.886428	2.1104	2.0089		0.704375	1.39001	0.61752		0.434729	0.39175	0.511284
	0.463775	2.63479	2.47402		0.505154	1.18928	1.04977		0.490725	0.727906	0.424131
	0.624717	2.7011	1.62735		0.857303	1.62209	0.973476		0.613268	0.686762	0.311491
	1.56766	2.1156	2.41018		0.444687	2.31506	1.34459		0.403364	0.415667	0.959095
	0.380601	1.66061	2.43774		1.57399	1.4095	0.526792		0.388894	0.986751	0.626057
	0.315931	2.54232	2.46218		0.444356	0.836185	1.21088		0.546243	0.55281	0.449317
	0.521868	3.50019	1.4699		0.749585	1.60557	0.564698		0.585867	0.411704	0.828526
	0.444616	2.01263	2.24904		0.915069	1.38716	0.396856		0.295244	0.846156	0.564974
	0.420267	3.65881	2.45279		0.36863	2.07004	0.728771		0.495589	0.574042	0.580261
	0.326135	2.06643	2.38312		0.519186	0.857896	1.33938		0.666081	0.817679	0.507917
	0.719583	3.00247	2.00011		0.520124	1.85194	1.16891		0.400808	0.944671	0.695667
	0.790327	2.36408	1.54869		0.46482	2.93708	0.650829		0.330885	0.766908	0.589595
	0.34704	2.18794	1.73566		0.473715	1.14867	0.674414		0.484073	0.650647	0.898579
	0.541783	3.962	2.67889		0.581453	1.31051	0.793623		0.577569	0.775672	0.415157
	0.573839	3.35958	2.90273		0.811996	2.81389	0.649654		0.518174	0.342168	0.537972
	0.320216	3.88429	3.08443		0.536071	2.85129	0.611599		0.32022	0.677873	0.474768
	0.535753	3.63743	4.84382		1.00694	2.42409	1.10358		0.535937	0.439275	0.88539
	0.509902	3.352	1.14442		0.607176	1.06262	0.555364		0.31386	0.730103	0.542224
	0.711077	3.54206	3.22499		0.672348	0.89822	1.08956		0.696392	0.610797	1.07099
	1.66511	3.04399	1.8313		0.468721	5.52231	0.773587		0.366879	0.390191	0.82924
	0.573493	3.33787	1.94612		0.746449	1.86004	0.881234		0.291343	0.506177	0.442758
	0.377243	2.41905	2.20381		0.599939	1.22949	1.71198		0.308591	1.21193	0.602889
	0.795928	3.60905	2.31463		0.856477	2.30789	1.30568		0.429448	0.775641	0.373339
	0.36282	3.01856	2.26749		0.711417	1.56962	1.00763		0.364159	0.478841	0.598649
	0.742666	2.93556	2.19501		0.71329	2.70087	0.745541		0.353179	0.982825	0.696688
	0.383103	2.092	1.30608		0.476954	1.81853	1.32063		0.360841	0.860957	0.593132
	0.315685	1.11967	3.45355		0.672364	1.97093	0.941019		0.474291	1.159	0.710509
	0.555925	1.05892	2.12705		0.763122	1.64728	0.833721		0.252098	0.733756	1.01847
	0.525194	3.09081	2.50473		0.65101	2.23452	1.03942		0.453991	0.957138	0.690196
	0.367665	2.40994	1.43543		0.511678	2.36149	0.906756		0.237464	0.840173	0.590192
	0.464787	1.87668	2.91469		1.17822	1.65811	1.0022		0.302256	0.692641	0.40591
	0.383159	2.20049	3.12984		0.933041	1.12231	0.624113		0.276823	1.09275	0.759441
	0.584521	1.42257	2.62122		0.893259	1.48321	0.919727		0.314697	1.17678	0.57632
	0.384093	2.33012	1.34539		0.311945	0.814136	0.822878		0.308849	1.03004	0.419601
	0.461605	2.52796	2.13937		0.633628	1.51651	0.758079		0.333881	0.93211	0.912606
	0.67493	2.86382	2.23698		0.512521	2.66072	0.788696		0.276625	0.815182	0.687308
	0.309262	1.59475	2.51025		0.371515	2.5957	0.999293		0.156663	0.815215	0.599735
	0.349689	2.84873	2.36717		0.9136	1.64031	0.943572		0.298902	0.875627	0.643009
	0.249657	2.24616	1.79204		1.07204	3.84724	0.860447		0.346153	0.858538	0.671442
	0.284092	2.52529	1.55189		0.356164	1.00585	1.56387		0.282793	0.523	0.690597
	0.295758	2.19414	1.38506		0.504681	0.890938	0.651139		0.279973	0.492378	0.314698
	0.364792	2.50685	1.305		0.458309	1.30788	0.443417		0.721801	0.456536	0.627703
	0.270924	1.4835	1.53253		0.446397	1.02841	1.26368		0.930482	0.651384	0.509328
	0.341944	1.78213	1.71056		0.328222	3.03999	3.18865		0.956804	0.750104	0.585791
	0.375748	1.46872	2.31893		0.494781	1.30837	0.693543		0.922998	0.817887	0.784042
	0.317878	1.39952	2.50832		0.751852	2.04057	0.604206		1.02571	0.714826	0.470367
	0.266687	2.667	1.22672		0.50037	0.553887	0.75631		0.739002	0.699737	0.543585
	0.307559	2.24184	1.18169		0.300496	1.69553	1.27234		1.39804	0.512911	1.21323
	0.243506	2.41246	1.75766		1.64957	0.937979	2.01336		1.13275	0.970044	0.533813
	0.307998	2.30237	1.51237		3.14053	0.902436	1.38153		1.031	0.561314	0.404939
	0.358162	1.59949	1.87987		0.414005	0.953388	1.48967		0.904775	0.787658	0.533974
	0.353001	2.85346	1.53409		0.487841	1.69689	1.75988		1.0093	0.983214	0.642448
	0.298038	2.70533	2.0516		0.446782	0.84854	1.52338		1.02497	0.637795	0.604874
	0.593814	2.12848	1.46325		0.518147	1.04824	0.929743		1.02788	1.35699	0.458906
	0.337653	2.63907	1.41755		0.445783	2.0078	0.882642		0.950851	0.595964	0.7301
	0.338016	1.85736	2.20766		1.10953	0.700253	0.633355		0.943898	0.831326	0.93992
	0.44361	3.58983	2.06311		0.409881	1.53472	1.25128		0.917437	0.889274	0.457186
	0.416708	2.8033	2.09119		0.550725	1.31007	0.771489		0.930602	1.24709	0.502807
	0.476764	2.16211	2.68129		1.03532	1.41839	1.59381		0.950797	0.784184	0.38986
	0.547261	2.37739	2.59133		0.440947	1.21384	1.12086		0.905935	1.14225	0.412583
	0.342245	2.37505	1.90675		0.409613	1.9917	0.976058		1.00227	1.07735	0.352325
	0.395764	4.90448	2.16456		0.331396	1.06515	0.893779		0.553632	0.77239	0.563993
	0.500204	2.69369	2.0938		0.578787	2.59148	0.646574		1.18032	1.37895	0.646914
	0.328764	3.14567	2.11085		0.255448	1.73324	0.606644		0.497743	0.641259	0.401275
	1.23728	3.12273	2.18199		0.679126	1.86098	0.827261		0.400576	0.702603	0.583644
	0.340919	4.12857	1.71983		0.271187	2.65933	1.2382		0.454347	0.735716	0.629409
	0.265462	3.15143	0.999024		0.479302	1.05941	0.904716		0.324427	0.678557	0.681144
	0.303097	2.72596	1.99871		0.305689	1.25237	0.806422		0.545605	1.28903	0.77844
	0.447339	2.66885	1.68998		0.442265	1.1444	0.580082		0.281393	0.668061	0.696882
	0.271738	2.41394	3.23182		0.387711	2.45262	0.996149		0.478124	0.534445	0.489389
	0.48787	2.56159	2.65607		0.330465	2.29871	0.922277		0.476819	0.56393	0.352496
	0.261632	4.17537	2.00728		0.645383	1.41795	0.609323		0.660714	0.899697	0.415748
	0.200219	3.18551	1.13345		0.547697	1.07819	0.629771		0.338388	1.22543	0.725192
	0.335824	3.08013	2.04066		1.24121	0.860336	1.0231		0.519613	0.865691	0.458129
	0.294974	2.21045	1.47993		0.297807	0.959314	0.514748		0.406055	0.568883	0.55531
	0.25767	1.65837	1.39889		0.236867	2.01975	0.426793		0.468693	0.755956	0.524778
	0.283164	1.46417	0.865333		0.68413	3.47967	0.990797		0.307464	0.464504	0.755458
	0.266906	2.37524	1.95117		0.349205	2.31265	0.79294		0.575831	1.05972	0.420842
	0.391635	1.77742	1.52235		0.695566	4.18381	0.81296		0.351994	0.94633	0.41165
	0.545017	2.93673	1.57367		0.411316	1.55547	1.11308		0.229882	0.687251	0.392229
	0.494153	2.29316	2.11508		0.737735	2.00617	1.1901		0.476992	0.687526	0.774462
	0.622982	2.20996	1.89717		0.654412	1.17856	1.08029		0.261343	0.562684	0.570516
	0.331385	1.87014	2.38689		0.368842	1.23218	1.06324		0.620685	0.668049	0.417609
	0.363879	4.24462	1.28236		0.368447	1.05898	0.912804		0.361174	0.601189	0.512915
	0.441685	3.91101	1.79276		0.466772	1.12174	1.11185		0.465314	0.71641	0.714949
	0.374326	2.05951	1.98135		0.846638	0.784435	1.06029		0.565512	0.599391	0.574891
	0.46031	2.22718	0.716849		1.32191	1.27352	1.38566		0.389011	0.940026	0.684358
	0.612484	2.13151	2.32164		0.647714	0.602278	1.12653		0.423558	0.681902	0.568911
	0.686428	1.58699	2.1136		0.811253	0.93554	1.21856		0.379213	0.534165	0.470181
	0.53996	2.82679	2.13163		0.265399	0.653418	2.16337		0.488054	0.716704	0.708096
	0.811384	2.13933	1.48285		0.438798	1.2564	1.5226		0.492765	0.431731	0.601368
	0.342061	2.07455	1.60649		0.430976	1.11976	1.31928		0.357745	0.627182	0.474447
	0.323765	2.1084	1.43632		0.685052	1.50888	1.95386		0.362392	0.83255	0.549636
	0.321698	2.36611	1.67117		0.326986	0.573296	2.12023		0.352983	0.610169	0.520215
	0.628709	2.66941	1.44455		0.498158	1.3487	1.6391		0.343769	0.971439	0.603608
	0.41101	3.59158	1.33651		0.453531	2.20691	0.699356		0.298982	0.712943	0.413794
	0.498142	1.82762	0.724997		0.712413	0.543365	0.763365		0.352357	0.885708	0.39615
	0.460975	3.28754	1.69314		0.44995	2.15419	1.27575		0.499137	0.791215	0.54335
	0.433026	1.59155	1.69349		0.512427	2.25619	1.16615		0.573935	0.674864	0.479108
	0.291597	2.14274	1.5469		0.3155	0.782669	1.33688		0.510472	0.53935	0.553351
	0.4084	3.49297	1.87888		0.996411	0.673454	0.847433		0.352806	0.376376	0.625161
	0.426858	1.8679	1.99133		1.01253	1.03484	0.923707		0.279926	0.735154	0.684271
	0.430589	2.47277	2.27495		0.468604	0.704347	0.968526		0.531667	1.01163	0.472424
		1.77889	1.95306		0.863358	0.762136	1.23264		0.485577	0.598752	0.572455
		2.23924	1.49496		0.757395	1.5303	0.909683		0.338404	0.366707	0.552365
		2.56272	2.5702		0.608372	1.4148	0.873209		0.425088	0.592829	0.658211
		2.03404	1.80675		0.519072	3.24152	1.15972		0.448446	0.541066	0.464435
		1.08188	1.97673		0.485094	1.97532	1.25425		0.30965	0.568248	0.505561
		2.12651	2.22578		0.376632	7.01683	0.688068		0.473986	0.872165	0.675014
		1.85507	2.06993		0.351957	1.17977	1.06541		0.504047	0.660236	0.575848
		2.49147	1.86476		0.698992	4.10033	0.866355		0.526193	0.637292	0.481299
		1.96426	1.1141		0.698437	1.02348	0.583809		0.66076	0.721766	0.528696
		2.40666	1.67605		1.04064	1.38971	0.684295		0.264386	0.726945	0.581426
		1.54522	1.61042		0.659628	0.928213	0.857837		0.467145	0.87919	0.657884
		2.01227	1.75466		0.294075	0.679167	0.982023		0.356564	0.673689	0.671093
		2.3284	1.85859		0.830348	0.879827	0.652901		0.30669	0.822667	0.703777
		2.27366	2.40116		0.739252	1.43147	1.2968		0.538809	0.900755	0.501276
		2.7464	2.81487		0.602513	2.31251	0.548456		0.636676	0.717458	0.60288
		2.53446	1.79765		0.568402	2.73211	0.984536		0.492571	0.542949	0.637581
			2.38616		0.544315	1.13953	1.00498		0.623084	1.11386	0.601728
			2.10845		0.940813	0.87701	1.15069		0.653289	0.772974	0.709543
			1.55483		0.577728	0.941403	0.929589		0.666306	0.533519	0.647294
			1.55491		0.964172	1.61029	1.12563		0.352849	0.735956	0.558419
					0.647322	0.69185	1.26507		0.330983	0.585264	0.725249
					1.44055	1.20256	1.05193		0.229553	0.762499	0.547068
					0.650991	1.46198	0.626287		0.51559	0.76722	0.556752
					0.621897	1.15263	0.678659		0.465963	0.896539	0.484602
					0.575123	1.10657	0.729592		0.277502	0.57227	0.876036
					0.945746	1.71742	1.03029		0.419223	0.696387	0.524465
					0.554107	1.56294	0.538722		0.462098	1.0097	0.396355
					0.840742	0.669638	1.00999		0.457983	0.979511	0.876061
					0.434738	4.1349	1.19692		0.643761	0.597206	0.783709
					0.29879	0.970833	0.640339		0.47807	0.60814	0.911195
					0.338515	1.81092	0.769236		0.350259	1.04109	0.426421
					0.53632	0.992754	0.953746		0.384996	0.632728	0.622271
					0.98902	1.64833	0.646771		0.41764	0.637122	0.513519
					0.419611	1.46332	1.62084		0.453947	0.557528	0.799273
					0.571652	2.08422	1.01273		0.347702	0.500537	0.573683
					1.90452	1.07477	0.881101		0.527317	0.587086	0.59439
					2.27311	3.09687	0.961654		0.15293		0.666077
					0.742417	2.10523	0.395328		0.402731		0.558808
					0.637745	1.04679	0.991897		0.403802		0.508999
					0.939336	2.15304	0.609469		0.356359		0.526791
					0.40878	1.73129	0.637472		0.383253		0.924161
					1.01124	1.67882	0.878683		0.90748		0.533477
					0.842883	0.926764					0.516336
					0.95349	1.70732					0.540443
					0.868002	5.37462					0.606074
					1.40551	2.34845
					0.469406	2.40278
					0.683314	2.96552
					0.482314	2.55011
					1.23307	1.36095
					1.00568	2.67793
					0.554022	1.30005
					0.599387	0.861795
					0.533998	0.890185
					0.554656	0.936221
					0.398256	2.44961
					0.480228	1.92838
					0.361493	1.49827
					0.621693	0.685172
						0.49765
						0.578042
						1.09704
						0.721789
						1.37229
						1.21313
						1.92175
						1.06128
						1.65304
						3.04046
						1.47406
						0.87575
						1.05791
						1.04335
						3.7449
						1.78056
						1.19912
						1.73869
						0.833093
						0.892129
						0.567515
						1.7482
						0.675729
						1.56499
						1.16579
						1.38822
						1.2369
						0.736887
						1.13825
						1.41207
						1.43169
						1.39729
						1.16179
						1.0903

## Sheet: Average
	Average
	sgCtrl				sgATG16L1 #1				sgATG16L1 #2
	Veh	Niclosamide	AMDE-1		Veh	Niclosamide	AMDE-1		Veh	Niclosamide	AMDE-1
Replicate-1	0.417346	1.9785	1.31286		0.816237	1.41207	1.18134		0.428052	0.746863	0.721006
Replicate-2	0.533644	2.47784	2.11151		0.697856	1.42414	1.08747		0.468686	0.834178	0.676334
Replicate-3	0.460749	2.49073	1.9843		0.664618	1.60732	0.991424		0.503241	0.748005	0.601493
	0.47058	2.31569	1.80289		0.726237	1.48118	1.08675		0.46666	0.776349	0.666278
	Standard deviation
	sgCtrl				sgATG16L1 #1				sgATG16L1 #2
	Veh	Niclosamide	AMDE-1		Veh	Niclosamide	AMDE-1		Veh	Niclosamide	AMDE-1
	0.0587691	0.292083	0.429119		0.0796945	0.109407	0.094961		0.0376358	0.0500846	0.0603879
