# Supplementary material for: Non-autophagic Golgi-LC3 lipidation facilitates TFE3 stress response against Golgi dysfunction
Source: EMBO J. 2024 Sep 16;43(21):5085–113. doi: 10.1038/s44318-024-00233-y (PMC11535212; doi:10.1038/s44318-024-00233-y)
Supplement: Supplementary file 7 — Source data Fig. 5 [file 44318_2024_233_MOESM7_ESM.zip › 5D/Figure 5D.xlsx]

## Sheet: Average
	Average
	sgCtrl			sgATG16L1 #1			sgATG16L1 #2
	DLK1 (-)	DLK1 (+)		DLK1 (-)	DLK1 (+)		DLK1 (-)	DLK1 (+)
Replicate-1	0.722874	1.99945		0.71185	1.49251		0.381779	0.49697
Replicate-2	0.619019	1.58064		0.569845	1.04423		0.402353	0.644857
Replicate-3	0.75981	1.91099		0.562277	1.14058		0.359103	0.600044
	0.700567	1.83036		0.614658	1.22578		0.381078	0.580624
	Standard deviation
	sgCtrl			sgATG16L1 #1			sgATG16L1 #2
	DLK1 (-)	DLK1 (+)		DLK1 (-)	DLK1 (+)		DLK1 (-)	DLK1 (+)
	0.072998	0.220742		0.0842566	0.235969		0.0216338	0.0758318

## Sheet: Replicate-1
	TFE3 (Nucleus/Cytoplasm)									Average
	sgCtrl			sgATG16L1 #1			sgATG16L1 #2			sgCtrl			sgATG16L1 #1			sgATG16L1 #2
	DLK1 (-)	DLK1 (+)		DLK1 (-)	DLK1 (+)		DLK1 (-)	DLK1 (+)		DLK1 (-)	DLK1 (+)		DLK1 (-)	DLK1 (+)		DLK1 (-)	DLK1 (+)
	0.817438	2.77518		1.88427	0.893239		0.231598	0.330731		0.722874	1.99945		0.71185	1.49251		0.381779	0.49697
	1.02434	1.41951		1.99112	3.9134		0.336861	0.600858
	0.556745	1.55973		0.873972	1.17785		0.30104	0.261165
	0.66104	1.95841		1.01099	1.76906		0.454806	0.627458
	1.0763	3.34009		1.15363	2.31475		0.372364	0.579314
	0.68517	2.26819		2.06681	5.30754		0.337571	0.527284
	0.635804	1.13296		1.36745	2.06959		0.205117	0.370232
	1.22452	2.55871		0.58693	1.98713		0.333493	0.276219
	0.765513	1.35822		1.34099	2.0534		0.685141	0.535138
	1.03449	2.28991		1.32189	1.5936		0.342347	0.355235
	0.831437	2.3237		1.3436	1.26121		0.29391	0.596098
	0.448621	3.28229		0.725015	4.62708		0.461844	0.692277
	0.502307	1.59672		1.63782	2.95837		0.327699	0.468029
	1.19583	2.37385		0.852055	1.61211		0.226296	0.839924
	0.572602	3.19733		0.767808	2.08533		0.32979	0.344466
	0.58399	2.74702		0.49908	1.18592		0.252363	0.35085
	0.631684	2.57426		0.422969	1.05881		0.289164	0.260836
	0.439058	0.839052		0.855184	2.10595		0.743693	1.10092
	0.934555	5.28893		0.644122	1.75789		0.292517	0.297444
	0.789557	3.9172		0.981702	0.9848		0.342828	0.783986
	0.592176	2.60993		0.349977	1.75482		0.250123	0.309423
	0.596296	1.67429		0.625915	2.29692		0.231264	0.397521
	0.823356	1.47026		0.230164	1.99939		0.219369	0.343635
	1.3004	1.40046		0.428758	0.928817		0.229705	0.66861
	0.683818	0.413033		0.486908	0.628543		0.274527	0.409839
	0.537471	1.59433		0.538657	1.14477		0.291828	1.07533
	0.63877	1.57489		0.294588	2.37274		0.304647	0.390857
	0.762191	1.21305		0.583323	1.5892		0.317053	0.712131
	1.31181	2.99479		0.248355	1.75553		0.581077	0.540742
	1.01224	1.0084		0.406461	1.31887		0.223036	0.735866
	1.13869	1.34601		0.499159	1.16879		0.494237	0.398956
	1.25497	1.81971		0.416667	1.01958		0.215018	0.293013
	0.693879	1.44713		0.539122	0.862014		0.208972	1.04702
	0.736746	3.30697		0.298651	1.82233		0.278734	0.680473
	1.02753	1.61047		0.766005	1.37132		0.255674	0.362293
	0.827078	0.980157		0.296336	0.563803		0.180303	0.589604
	1.08678	1.30162		0.601337	1.09634		0.301612	0.299409
	1.09116	1.64531		0.441402	1.47156		0.284695	0.264051
	0.625384	2.19899		0.856673	0.767663		0.378043	0.219213
	0.32932	1.18391		0.940091	1.7231		0.631098	0.216329
	0.685659	3.69072		1.10279	2.1516		0.184544	1.02773
	0.810223	2.0673		0.796131	0.937799		0.240293	0.399287
	0.279567	2.16004		0.708362	0.893678		0.500407	0.504808
	2.64328	1.84142		0.499667	0.47606		0.269726	0.540265
	0.405569	1.63705		0.659634	0.629325		0.863703	0.555022
	0.497583	3.4339		0.650013	1.12564		0.388583	0.503474
	0.233054	2.79775		0.526935	1.59512		0.398504	0.424051
	0.245629	3.20821		0.352814	1.36462		0.270219	0.38798
	0.209457	2.06273		0.718135	0.426848		0.416005	0.289306
	0.516743	3.4092		0.409966	0.704108		0.388722	0.781227
	0.8943	2.07276		0.641284	0.736391		0.381113	0.935979
	0.470383	1.5309		0.342227	1.09681		0.480235	0.250613
	0.431537	1.32615		0.620941	1.35132		0.469845	0.620601
	0.980405	1.50158		0.937019	1.67509		0.272611	0.290858
	0.446772	1.3464		1.15876	1.27866		0.329785	0.469407
	0.361925	1.7137		0.628431	1.33825		0.295785	0.49507
	0.421649	1.27169		0.792395	2.30752		0.380013	0.314722
	0.314986	2.95295		0.603101	1.57619		0.392785	0.627519
	0.29065	1.01553		0.857506	1.77306		0.457595	0.318053
	0.71124	1.76974		0.227266	0.994994		0.475832	0.299351
	0.913413	1.85117		0.471889	1.10356		0.568915	0.215218
	0.360658	1.95692		0.62375	1.09042		0.441562	0.236784
	0.621907	2.15635		0.362762	0.971907		0.720052	0.331429
	1.19646	2.12105		1.36494	0.602972		0.278676	0.318834
	0.499939	3.23005		0.448851	1.33967		0.308228	0.301482
	0.482617	0.449595		0.488089	1.70352		0.390013	0.449032
	0.504781	1.5095		0.564745	0.88135		0.463126	0.385382
	0.626709	0.455529		0.697861	1.9458		0.86578	0.357772
	0.536359	0.482294		0.381412	1.01183		0.400696	1.04373
	0.794807	1.49785		0.614034	1.38862		0.295991	0.716232
	0.456345	2.4537		0.640063	1.62477		0.291275	0.386682
	0.49557	2.34721		0.534122	1.31534		0.277439	0.24554
	0.478777	1.08595		0.522498	0.89106		0.759771	0.831844
	0.754056	1.95745		0.496018	2.51031		0.273979	0.773648
	0.721096			0.900437	1.67696		0.355622	0.361709
	0.471189			0.457359	1.03949		0.490216	0.434375
	0.340234			0.540596	1.64023		0.393249	0.824301
	0.379076			0.221117	1.65382		0.276261	0.361593
	0.420457			0.458607	0.528894		0.233141
	0.8917			0.320321	1.05214		0.308365
	0.679079			0.310542	1.119		0.347174
	0.537355			0.349497	0.487954		0.501968
	0.860563			0.277273			0.300983
	1.21582			0.384874			0.28929
	0.633567			0.391726			0.238065
	0.706695			0.615119			0.521299
	0.557238			0.259616			0.526388
	0.652941			0.367756			0.537283
	0.640653			0.608434			0.289502
	0.513559			0.455604			0.201947
	0.586276			0.39376			0.309806
	1.22911			0.353122			0.299583
	0.632506			0.297298			0.190536
	0.511512			0.412934			0.248776
	0.323666			0.853349			0.291806
	0.642181			0.513531			0.305312
	0.830288			0.880895			0.493243
	0.680155			0.450128			0.280683
	0.666465			0.424674			0.369983
	0.825149			0.397643			0.507206
	0.52006			0.816492			0.377187
	0.436187			1.77069			0.316275
	0.464574			0.544495			0.309893
	3.32337			0.432151			0.339204
	0.47449			0.30354			0.377938
	0.569723			0.734725			0.354211
	0.501881			0.588617			0.63037
	0.417103			0.710654			0.487008
	0.654697			0.501675			0.425604
	0.828731			0.596953			0.485447
	0.678102			1.09156			0.417258
	0.904128			0.527965			0.326509
	0.451024			0.587127			0.376649
	0.499031			0.431654			0.263576
	0.743898			0.923162			0.438357
	1.07251			1.91896			0.46724
	0.387678			0.594605			0.377232
	3.11933			0.353216			0.753785
	0.621866			0.580491			0.259731
	0.566512			1.03774			0.323264
	0.511779			0.821629			0.340143
	0.354841			0.452216			0.419942
	0.878801			1.33544			0.353708
	0.613119			0.403582			0.340175
	0.563208			0.830947			0.235023
				1.19168			0.248977
				1.1465			0.296031
				0.511063			0.325151
				0.536089			0.411114
				0.724679			0.392163
				1.10001			0.266199
				2.00106			0.569061
				0.34464			0.31702
				0.720489			0.801565
				1.22854			0.294574
				0.809702			0.30362
				0.330903			0.392567
				0.84973			0.637628
				1.17645			1.30363
				0.534644			0.470013
				1.76202			0.526288
				0.796742			0.365183
				0.397148			0.389014
				0.865057			0.390162
				0.475307			0.350745
				0.720001			0.269248
				1.15954			0.33562
				1.01223			0.270943
				1.40243			0.367714
				0.518999			0.469902
				1.04592			0.398739
				0.675708			0.321286
				0.468983			0.289296
							0.268959
							0.592544
							0.316547
							0.309611
							0.322441
							0.305822
							0.254769
							0.297591
							0.440905
							0.501086
							0.426261
							0.458017
							0.448122
							0.363459
							0.535551
							0.262569
							0.675525
							0.34626
							0.189665
							0.308846
							0.220842
							0.294356
							0.3485
							0.246043
							0.599084
							0.238247
							0.5515
							0.30459
							0.232505
							0.37831
							0.231535
							0.356591
							0.222984
							0.32847
							0.226879
							0.434377
							0.257237
							0.257838
							0.329093
							0.186144
							0.262526
							0.418542
							0.240257
							0.30348
							0.245575
							0.225449
							0.286818
							0.306806
							0.302921
							0.257081
							0.201422
							0.262219
							0.225837
							0.686604
							0.200226
							0.2284
							1.11851
							0.34977
							0.500103
							0.404528
							0.40897
							0.652576
							0.373471
							0.318834
							1.28389
							0.393667
							0.40645
							0.351615
							0.480424
							0.440997
							0.381789
							0.34751
							0.580689
							0.542395
							0.307469
							0.542151
							0.500931
							0.424909
							0.361248
							0.466091
							0.444666
							0.523974
							0.317204
							0.403322
							0.61707
							0.296053

## Sheet: Replicate-2
	TFE3 (Nucleus/Cytoplasm)									Average
	sgCtrl			sgATG16L1 #1			sgATG16L1 #2			sgCtrl			sgATG16L1 #1			sgATG16L1 #2
	DLK1 (-)	DLK1 (+)		DLK1 (-)	DLK1 (+)		DLK1 (-)	DLK1 (+)		DLK1 (-)	DLK1 (+)		DLK1 (-)	DLK1 (+)		DLK1 (-)	DLK1 (+)
	0.709424	1.81006		0.527475	1.35891		0.257388	0.512603		0.619019	1.58064		0.569845	1.04423		0.402353	0.644857
	0.735673	2.4437		0.490399	0.627966		0.324106	1.03506
	0.679837	1.55622		0.636067	0.614564		0.286123	0.339753
	0.794737	1.56436		0.676181	0.502206		0.42074	0.41893
	0.488639	1.93884		0.544671	0.766779		0.280411	1.70414
	0.85499	1.43578		0.397273	1.5195		0.374445	0.403293
	1.70552	2.48305		0.406705	0.639249		0.252664	0.269081
	1.03598	2.57772		0.442884	1.23617		0.4914	0.466214
	0.595581	2.16701		0.572542	1.40683		0.376953	0.569968
	0.562646	2.14916		0.581676	1.11397		0.253028	0.970367
	0.701378	1.66129		0.401051	1.02193		0.488248	0.763675
	0.518261	2.68588		0.417198	0.609833		0.454108	0.325085
	0.76315	1.18755		0.471818	1.04385		0.295399	0.330378
	0.923487	0.922421		0.538098	0.579618		0.302301	0.392187
	0.618972	2.39299		0.53492	0.848473		0.233611	0.747762
	0.852428	0.702815		0.387904	0.697235		0.286429	0.125156
	0.54097	1.8945		1.02791	1.05169		0.322078	0.771471
	0.501853	1.44188		0.652961	0.804266		0.347555	0.430555
	0.738133	1.30702		0.764751	0.976442		0.329698	0.647817
	1.55777	2.23135		0.512408	0.450613		0.163389	0.80691
	0.454377	1.27093		0.695202	0.962136		0.262516	1.35924
	0.732138	2.60416		0.723806	1.00255		0.328422	1.07121
	0.564192	2.5134		0.93981	1.09825		0.398561	1.99615
	0.792147	0.824096		0.778503	0.880841		0.299043	0.825785
	0.612097	1.12814		0.377351	0.842787		0.334788	0.558035
	0.894221	2.20972		0.515557	1.32667		0.519329	0.925609
	1.63052	0.580059		0.588775	1.02489		0.371591	0.476334
	0.834967	1.31298		0.364719	1.37044		0.290158	0.365912
	0.656914	1.42563		0.421888	0.282967		0.198327	0.483309
	0.572185	1.30858		0.559094	0.664304		0.333637	0.548318
	0.71574	1.55654		0.853806	0.943547		0.795749	0.258195
	0.502491	1.23685		0.751589	0.473794		0.816709	0.867631
	0.509818	1.2455		1.50505	1.04947		0.442628	0.298193
	0.578943	1.48915		0.622459	1.2073		0.492314	0.981752
	0.572956	4.04541		0.801296	1.32432		0.250929	0.255994
	0.412398	1.92831		0.369221	1.87689		0.208654	0.811162
	0.797335	1.26222		0.300051	0.612219		0.277301	0.33386
	0.681145	0.969484		0.750927	0.834979		0.330256	0.354741
	0.483056	1.11871		1.0765	0.910497		0.245521	0.715443
	1.30539	1.21442		0.990616	1.03872		0.282978	0.626821
	0.876155	1.49802		0.819779	1.12833		0.277214	1.10963
	0.435851	1.72709		0.543819	2.11426		0.267037	0.981102
	0.503359	1.72374		0.536894	0.938759		0.30606	0.451468
	0.377176	1.80004		0.470108	0.842913		0.252216	1.04619
	0.499365	1.96388		0.7737	1.99768		0.24286	0.844927
	0.334475	1.37659		0.702384	3.41505		0.322606	0.34943
	0.556888	1.05819		0.581486			0.440879	1.0235
	0.615562	1.24339		0.338907			0.710104	0.829168
	0.582632	1.11753		0.660643			0.304831	0.94358
	0.414596	0.831052		0.578702			0.355251	0.766052
	0.380907	1.09811		0.301808			0.224388	0.682283
	0.314471	0.742789		0.286548			0.349381	0.52414
	0.416514	1.63046		0.557171			0.219988	0.369134
	0.943291	1.8741		0.743589			0.303966	1.47601
	0.298564	0.833879		0.557291			0.233477	0.278912
	0.323677	1.0171		0.685722			0.312125	0.356595
	0.275594	1.29117		0.447209			0.501113	0.353422
	0.556674	1.05193		0.34872			0.381419	0.325875
	0.268012			0.265432			0.407707	0.357493
	0.32932			0.448593			0.284939	0.578628
	0.306893			0.35813			0.385642	0.478476
	0.9213			0.604551			0.454323	0.817292
	0.68763			0.244559			0.408198	0.485779
	0.705379			0.275825			0.355086	0.885513
	0.355287			0.368136			1.65873	0.89936
	0.569578			0.440369			0.322122	0.337483
	0.451807			0.29022			0.226601	0.578067
	0.582855			0.283556			0.288262	0.287384
	0.324722			0.302813			0.246813	0.405646
	0.533719			0.593143			0.359127	0.368661
	0.644677			0.514103			0.479751	0.427161
	0.485208			0.593343			0.948504	0.565567
	0.252812			0.784496			0.350619	0.679205
	0.659598			0.679285			0.250439	0.609869
	0.752737			0.828251			0.30653	0.403003
	0.577412			0.361925			0.303152	0.330426
	0.366386			0.622207			0.356193	0.390126
	0.704399			0.956176			0.332449	0.885173
	0.261393			0.692099			0.361307	1.31785
	0.409211			0.891009			0.574716
	0.46966			0.408142			0.420688
	0.347694			0.555683			0.427704
	0.538095			0.777009			0.238071
	0.484084			0.454049			0.253218
	0.484042			0.386842			0.336663
	0.873486			0.738344			0.40982
				0.619882			0.382197
				0.624882			0.31163
				0.485367			0.378119
				0.689017			0.53075
				0.609241			0.330441
				0.756444			0.280589
				0.368832			0.398738
				0.394458			0.495507
				0.65512			1.29145
				1.14869			0.373925
				0.783577			0.280662
				0.394232			0.262867
				0.475772			0.660585
				0.488834			0.225461
				0.384346			0.286284
				0.710926			0.244373
				0.817154			0.258285
				1.50324			0.277836
				0.683218			0.191671
				0.604248			0.282418
				0.564793			0.251781
				0.922214			0.300422
				0.885761			0.184789
				0.885721			0.270909
				0.606474			0.334136
				0.335534			0.433944
				0.529094			0.6072
				0.385402			0.592591
				0.527173			0.414947
				0.450738			0.311966
				0.294951			0.526935
				0.340779			0.293541
				0.366028			0.29721
				0.349008			0.277877
				0.454003			0.334559
				0.394896			0.30912
				0.79248			0.555133
				0.363144			0.38059
				0.359085			0.418803
				0.65412			0.31119
				0.519604			0.676797
				0.58031			0.457471
				0.472807			0.360947
				0.390002			0.407992
				0.545245			0.227335
				0.327603			0.342071
				0.395749			0.282806
				0.489966			0.30982
				0.340101			0.324108
				0.381787			0.353382
				0.473424			0.408304
				0.432443			0.566184
				0.464102			0.597162
				0.499803			0.299253
				0.752494			0.34821
							0.354104
							0.318041
							0.39204
							0.600638
							0.646147
							0.476257
							0.299737
							0.448553
							0.347309
							0.396772
							0.327718
							0.465921
							0.715787
							0.694087
							0.283356
							0.389275
							0.591766
							0.408596
							0.369627
							0.361383
							0.608833
							0.474757
							0.39508
							0.34978
							0.811175
							0.418898
							0.72831
							0.569098
							0.648285
							0.386096
							0.900197
							0.316349
							0.337921
							0.24761
							0.327069
							0.250517
							1.01026
							0.260148
							1.03096
							0.331799
							0.314749
							0.384658
							0.457888
							0.448332
							0.348494
							0.493059
							0.347069
							0.394995
							0.585804
							0.359468
							0.601566
							0.379776
							0.413206
							0.385108
							0.444188
							0.292997
							0.336225
							0.265337
							0.250368
							0.263044
							0.297329
							0.299065
							0.348372
							0.423745
							0.411097
							0.284377
							0.522084
							0.320064
							0.384405
							0.267794
							0.260157
							0.35403
							0.479853
							0.785555
							0.387529
							0.314518
							0.280873
							0.420861
							0.564191
							0.340068
							0.592995
							0.399798
							0.534383
							0.377691
							0.541024
							0.355793
							0.383057
							0.434794
							0.393269
							0.407467
							0.443483
							0.468111
							0.540487
							0.381183
							0.605548
							0.31429
							0.536456
							0.299306
							0.53801
							0.657774
							0.416283
							0.336457
							0.375831
							0.648797
							0.265203
							0.446184

## Sheet: Replicate-3
	TFE3 (Nucleus/Cytoplasm)									Average
	sgCtrl			sgATG16L1 #1			sgATG16L1 #2			sgCtrl			sgATG16L1 #1			sgATG16L1 #2
	DLK1 (-)	DLK1 (+)		DLK1 (-)	DLK1 (+)		DLK1 (-)	DLK1 (+)		DLK1 (-)	DLK1 (+)		DLK1 (-)	DLK1 (+)		DLK1 (-)	DLK1 (+)
	0.531065	2.2725		0.466844	0.623611		0.602628	0.794419		0.75981	1.91099		0.562277	1.14058		0.359103	0.600044
	0.3848	1.79016		0.420075	0.643057		0.309611	0.577978
	0.880325	2.02209		0.526599	1.32965		0.466611	0.33392
	0.477895	0.980391		0.499707	1.77108		0.31348	0.3592
	0.743939	2.22786		0.372888	1.36107		0.433343	0.57332
	0.849118	2.2921		0.465072	1.28144		0.395874	0.364123
	0.821141	1.94592		0.293845	0.937182		0.335538	0.682865
	0.416085	2.73474		0.57597	0.640566		0.379777	1.0377
	0.460985	2.11465		0.247597	0.921192		0.330344	0.950979
	0.517865	1.85706		0.317913	1.19807		0.326878	0.840134
	0.622379	1.65573		0.347282	1.37411		0.291992	1.41267
	0.628851	2.30198		0.465011	0.547335		0.694192	0.675946
	0.724604	2.36486		0.358034	1.23447		0.520289	0.663125
	0.598477	1.32958		0.435332	0.923318		0.302772	0.316484
	0.83457	1.55019		0.248367	1.02692		0.421258	0.360867
	0.532267	1.85625		0.417961	0.741968		0.313565	1.04102
	0.453401	1.83203		0.541686	0.531083		0.7155	0.651519
	0.481234	1.58032		0.40498	3.0483		0.326463	0.403882
	0.412879	1.73518		0.414971	1.57962		0.489407	0.703312
	0.469804	2.71337		0.512298	0.972297		0.334281	1.15763
	0.717789	1.83196		0.587475	2.02002		0.20617	0.799651
	0.627888	2.28738		0.544997	0.6473		0.342119	0.628438
	0.538495	1.73487		0.302387	1.05168		0.315236	0.538264
	0.58031	1.28192		0.354882	1.26873		0.581526	0.777827
	0.415676	1.94543		0.339317	1.52672		0.301525	0.688442
	0.436493	1.89151		0.294024	0.945194		0.429813	0.402739
	0.49507	1.59487		0.983976	1.60727		0.695455	1.3828
	0.465441	3.8077		0.531979	1.23647		0.673232	1.4098
	0.318926	2.97611		0.657903	1.05281		0.363397	1.11915
	0.354581	1.00991		0.555254	1.05533		0.45059	1.43285
	0.484418	1.11916		0.520807	0.991754		0.317083	0.706617
	0.490971	1.23732		0.46288	0.736253		0.641941	0.689493
	0.475414	1.55242		0.518859	2.06823		0.277143	0.701145
	1.27727	3.40931		0.444958	1.21741		0.223421	0.567938
	0.41088	1.59879		0.491431	1.59623		0.278907	0.411398
	0.650087	2.11992		0.398544	0.445905		0.306884	0.565723
	0.570584	2.25891		1.01769	1.30379		0.391586	0.581565
	1.17034	1.2481		0.454615	0.817076		0.29746	0.5685
	1.22537	1.52794		0.611236	1.5613		0.394419	0.438275
	0.447465	1.6841		0.287601	0.848574		0.311763	0.906919
	0.683499	0.625054		0.419528	0.942793		0.303714	0.517951
	0.473772	1.1777		0.553567	0.978447		0.371631	1.07838
	0.514689	1.21419		0.470145	0.848021		0.381285	0.470485
	0.39321	1.38111		0.352533	1.31938		0.315825	0.487803
	0.934509	3.19105		0.485867	0.918452		0.324468	1.14742
	0.981878	1.56826		0.410068	0.931075		0.330577	0.362674
	0.514889	1.21972		0.478439	1.00411		0.270033	0.33512
	0.561304	1.70917		0.358692	1.00746		0.287435	0.56218
	1.12374	1.63274		0.466332	1.25453		0.326404	0.393705
	0.639195	1.75792		0.409344			0.27807	0.357776
	0.483317	1.98662		0.302787			0.632157	0.452749
	0.431787	1.16239		0.341418			0.351162	0.448333
	0.448489	2.06925		0.40792			0.364284	0.494816
	1.72316	4.47616		0.494216			0.303043	0.676758
	0.43479	3.73334		0.294215			0.321772	0.315324
	0.698843	3.21027		0.683444			0.391108	1.1692
	1.3779	1.68746		0.391854			0.315962	0.540988
	0.549982	1.64982		0.788825			0.347912	0.319743
	0.895597	1.82878		0.585201			0.403136	0.45422
	0.483274	1.2696		1.0988			0.301547	0.389863
	0.653939	1.47705		0.878901			0.428507	0.446023
	0.418004	1.17898		0.256529			0.300367	0.313664
	0.477815			0.323763			0.337605	0.33021
	0.642256			0.332633			0.191027	0.407705
	0.855746			0.274741			0.237852	0.305275
	0.523015			0.451335			0.287944	0.291914
	0.565297			0.607682			0.595538	0.289591
	0.499954			0.386267			0.281183	0.396578
	0.455737			0.319428			0.628237	0.371232
	0.413291			0.826403			0.460214	0.349351
	0.447181			0.423061			0.369054	0.31345
	0.766963			0.879312			0.331927	0.305379
	0.469225			0.513289			0.36395	0.518213
	0.672187			0.585792			0.362322	0.861365
	0.754288			1.72194			0.384124	0.307841
	0.51279			0.436349			0.411922	0.710496
	0.398884			0.414185			0.514811	0.649428
	0.405023			0.319903			0.862027	0.57788
	0.36765			0.455645			0.473463	0.267805
	0.688311			1.00365			0.31312	0.264151
	0.506823			1.04205			0.371403	0.890032
	1.006			0.614611			0.523845	0.284503
	0.575614			0.700342			0.375834	0.338047
	1.1019			0.658726			0.26708	0.419438
	1.65791			1.00919			0.281482
	0.366155			2.02763			0.316445
	0.606762			0.767001			0.331438
	0.463181			1.19812			0.229847
	1.34822			0.749843			0.248705
	0.576344			0.715219			0.271747
	0.576821			1.11326			0.611182
	0.574987			0.639676			0.442288
	1.78494			1.09715			0.245557
	1.56256			0.717431			0.261007
	0.874042			0.833628			0.272516
	1.09821			1.11765			0.300782
	2.01553			0.439379			0.298159
	5.16782			0.511082			0.479628
	0.649956			0.526651			0.3878
	0.5086			0.680887			0.24814
	0.514206			0.489292			0.265008
	0.975745			0.65834			0.457678
	1.71488			0.479064			0.326692
	0.932977			0.603854			0.341068
	0.67395			0.338597			0.337124
	0.803477			0.461638			0.341523
	0.512672			0.704719			0.320835
	0.530016			0.571109			0.32569
	0.911082			0.456131			0.322613
	0.852203			0.573835			0.29557
	1.04841			0.624122			0.245707
	1.62541			0.50935			0.382009
	1.4577			0.627094			0.381082
	0.61653			0.75047			0.466647
	1.60605			0.429555			0.30219
	0.857138			0.421623			0.285078
	0.783985			0.33638			0.875162
	0.671389			0.557262			0.364613
	0.627758			0.417859			0.625486
	0.80669			0.36587			0.18404
	0.888644			0.542383			0.312196
	0.753823			0.303805			0.393404
	0.772055			0.68046			0.412202
	0.9267			0.525007			0.344587
				0.528667			0.434862
				0.506591			0.204219
				0.427645			0.207598
				0.351673			0.383513
				0.386612			0.951759
				0.462545			0.192193
				0.296871			0.345307
				0.29342			0.229279
				0.347057			0.186265
				0.499877			0.503826
				0.405305			0.292555
				0.698559			0.208668
				0.49817			0.459125
				0.539987			0.294106
				0.333956			0.258231
				0.582199			0.302945
				0.287245			0.366895
				0.639263			0.309326
				0.474623			0.283076
				1.20157			0.219169
				0.637379			0.404948
				0.620537			0.191746
				0.472246			0.258596
				0.835899			0.265851
				0.270027			0.387039
				0.432159			0.195398
				0.307584			0.235111
				0.564041			0.286757
				0.271239			0.303918
				0.630817			0.285344
				0.349499			0.284777
				0.408831			0.314348
				0.377776			0.77201
				0.320359			0.29033
				0.383309			0.321569
				0.450663			0.25285
				0.742633			0.257258
				0.475134			0.293902
				0.308272			0.284613
				0.455908			0.322738
				0.279968			0.255502
				0.592193			0.657945
				0.324937			0.280324
				0.431769			0.229943
				0.388511			0.252707
				0.301756			0.239682
				0.525284			0.248379
				0.349492			0.521792
				0.332045			0.299321
				0.325757			0.241663
				0.406028			0.280117
				0.731033			0.228702
				0.635908			0.240467
				0.345583			0.254035
				0.509985			0.239859
				0.308371			0.478124
				0.566419			0.260108
				0.407298			0.289498
				0.718391			0.272496
				1.04086			0.57705
				0.489454			0.433056
				0.383534			0.393942
				0.678962			0.311417
				0.478917			0.260201
				0.77777			0.285799
				0.324347			0.443179
				0.471948			0.240215
				0.463621			0.303182
				0.603813			0.225523
				0.874537			0.27638
				0.560102			0.216038
				0.356305			0.743197
				0.755782			0.258001
				0.926232			0.77509
				0.591943			0.318503
				0.544923			0.266895
				0.456038			0.220474
				0.706954			0.313971
				0.397773			0.4039
				0.820223			0.597369
				0.726034			0.312916
				0.567646			0.636741
				0.597341			0.261903
				0.777909			0.333195
				0.575505			0.492101
				0.43353			0.286151
				0.578213			0.533699
				1.94713			0.218399
				0.588578			0.399964
				0.901967			0.298836
				0.431221			0.204602
				0.568632			0.309171
				0.563357			0.32826
				1.19645
				0.735474
				0.920833
				0.400828
				0.521202
				0.668576
				1.72861
				0.506083
				1.16198
				0.794219
