# Supplementary material for: Non-autophagic Golgi-LC3 lipidation facilitates TFE3 stress response against Golgi dysfunction
Source: EMBO J. 2024 Sep 16;43(21):5085–113. doi: 10.1038/s44318-024-00233-y (PMC11535212; doi:10.1038/s44318-024-00233-y)
Supplement: Supplementary file 7 — Source data Fig. 5 [file 44318_2024_233_MOESM7_ESM.zip › 5G/Figure 5G.xlsx]

## Sheet: Figure 5G
	Replicate-1								Replicate-2
	sgCtrl			sgATG16L1					sgCtrl			sgATG16L1
	Veh	Niclosamide	AMDE-1	Veh	Niclosamide	AMDE-1			Veh	Niclosamide	AMDE-1	Veh	Niclosamide	AMDE-1
TFE3 in cytoplasm fraction	1680.89	1014.82	555.163	5119.89	3027.36	3174.77			12170.6	2499.41	2829.11	9667.06	5224.23	7290.35
TUBA	12804	20635.9	8751.88	27722.7	25557.1	24829.8			28934.1	21671.7	21829.5	24855.2	23909.1	26768.5
TFE3 (Cytoplasm)	0.131279	0.0491773	0.0634336	0.184683	0.118454	0.127861			0.420633	0.11533	0.129601	0.388936	0.218504	0.272348
TFE3 in nucleus fraction	5907.06	12099.2	9496.65	9656.65	12346.4	12139.1			11437.9	13924.1	12460.6	8346.35	9421.35	10287.9
Lamin A/C	23796.1	29636.4	27565.1	23837.1	20049.2	22209.4			22434.9	25804.5	24254.8	21752.3	15675.5	21132.6
TFE3 (Nucleus)	0.248236	0.408254	0.344518	0.405111	0.615804	0.546574			0.509826	0.539599	0.51374	0.383699	0.601024	0.486826
TFE3 (Nucleus/Cytoplasm)	1.89091	8.30168	5.43116	2.19355	5.19866	4.27475			1.21205	4.67872	3.96403	0.986536	2.75064	1.78751
Ratio to sgCtrl/Veh	1	4.3903	2.87224	1.16005	2.74929	2.26068			1	3.86019	3.27053	0.813943	2.26942	1.47479
	Replicate-3								Replicate-4
	sgCtrl			sgATG16L1					sgCtrl			sgATG16L1
	Veh	Niclosamide	AMDE-1	Veh	Niclosamide	AMDE-1			Veh	Niclosamide	AMDE-1	Veh	Niclosamide	AMDE-1
TFE3 in cytoplasm fraction	11802.9	7915.94	7390.94	12876.2	11278.6	8511.18			24720.8	7543.96	7305.38	18228	14233.3	17762.3
TUBA	22107.2	20208	25679.2	26137.4	24686.3	28435			30595.9	24522.8	25372	23006.5	26627.1	23288.8
TFE3 (Cytoplasm)	0.533895	0.391723	0.287818	0.492635	0.456879	0.299321			0.807978	0.307631	0.287931	0.7923	0.534543	0.762699
TFE3 in nucleus fraction	6074.11	11618.8	14008.9	2279.7	3109.23	2591.82			20699.4	23850	20009	20599	16816.3	17580.3
Lamin A/C	29703.1	23292.1	30286	15825.3	6981.59	11393.1			27831.4	26434.1	23657.8	19473.1	16540.5	11143.8
TFE3 (Nucleus)	0.204495	0.498831	0.462553	0.144054	0.445348	0.22749			0.743741	0.902244	0.845767	1.05781	1.01667	1.57758
TFE3 (Nucleus/Cytoplasm)	0.383024	1.27343	1.60711	0.292415	0.974761	0.76002			0.920496	2.93288	2.9374	1.33512	1.90194	2.06842
Ratio to sgCtrl/Veh	1	3.32467	4.19583	0.763438	2.54491	1.98426			1	3.18619	3.1911	1.45043	2.06621	2.24707
Ratio to sgCtrl/Veh	sgCtrl			sgATG16L1
	Veh	Niclosamide	AMDE-1	Veh	Niclosamide	AMDE-1
Average	1	3.69034	3.38243	1.04697	2.40746	1.9917
Standard deviation	0	0.549751	0.56893	0.32159	0.300689	0.367338
