# Supplementary material for: Non-autophagic Golgi-LC3 lipidation facilitates TFE3 stress response against Golgi dysfunction
Source: EMBO J. 2024 Sep 16;43(21):5085–113. doi: 10.1038/s44318-024-00233-y (PMC11535212; doi:10.1038/s44318-024-00233-y)
Supplement: Supplementary file 7 — Source data Fig. 5 [file 44318_2024_233_MOESM7_ESM.zip › 5H/Figure 5H.xlsx]

## Sheet: Figure 5H
	Replicate-1					Replicate-2					Replicate-3
	sgCtrl		sgATG16L1			sgCtrl		sgATG16L1			sgCtrl		sgATG16L1
	Ctrl	DLK1	Ctrl	DLK1		Ctrl	DLK1	Ctrl	DLK1		Ctrl	DLK1	Ctrl	DLK1
TFE3 in cytoplasm fraction	8937.45	2593.03	6854.45	4249.74		5452.28	3215.84	6654.91	7520.08		2888.43	2730.6	6653.2	3681.18
TUBA	34486.1	30763.2	22750.1	30359.5		19797.5	34478	29414	31295.4		32753.9	33916.2	32068.9	20689.3
TFE3 (Cytoplasm)	0.259161	0.0842902	0.301293	0.139981		0.275403	0.0932721	0.226249	0.240294		0.0881858	0.0805101	0.207466	0.177927
TFE3 in nucleus fraction	8423.45	14510.2	20225.2	19008.9		14520.4	12778.4	19577	19583.6		4438.08	8213.08	19557.7	10511.6
Lamin A/C	41031.8	39626.1	30090.9	35281.2		44904.1	36087.8	34487	21142.4		37339.6	39527.1	44844.6	38869
TFE3 (Nucleus)	0.20529	0.366178	0.672136	0.538781		0.323364	0.354092	0.567663	0.92627		0.118857	0.207784	0.436121	0.270437
TFE3 (Nucleus/Cytoplasm)	0.792135	4.34425	2.23083	3.84897		1.17415	3.79634	2.50901	3.85474		1.34781	2.58084	2.10213	1.51993
Ratio to sgCtrl/Veh	1	5.48423	2.81623	4.85898		1	3.23326	2.13687	3.283		1	1.91485	1.55967	1.12771
TFE3 nuclear translocation (DLK1/Ctrl)	5.48423		1.72535			3.23326		1.53636			1.91485		0.723041
	Replicate-4					Replicate-5
	sgCtrl		sgATG16L1			sgCtrl		sgATG16L1
	Ctrl	DLK1	Ctrl	DLK1		Ctrl	DLK1	Ctrl	DLK1
TFE3 in cytoplasm fraction	3112.43	2740.36	9259.91	9339.5		10186.2	11230.5	16949.8	19247.3
TUBA	35958.8	34509.1	35721.5	33179.6		40781.5	36934.9	34600	38049.5
TFE3 (Cytoplasm)	0.0865554	0.0794095	0.259225	0.281483		0.249775	0.304063	0.489878	0.50585
TFE3 in nucleus fraction	3126.3	5896.13	17813	17047.3		10470.7	11959.5	19575.4	21152.3
Lamin A/C	24293.8	24502.8	31920.6	28630.6		31597.6	17830	38408.8	37226.9
TFE3 (Nucleus)	0.128687	0.240631	0.558039	0.595421		0.331376	0.670753	0.509659	0.5682
TFE3 (Nucleus/Cytoplasm)	1.48676	3.03026	2.15272	2.1153		1.3267	2.20596	1.04038	1.12326
Ratio to sgCtrl/Veh	1	2.03816	1.44793	1.42276		1	1.66275	0.784187	0.846657
TFE3 nuclear translocation (DLK1/Ctrl)	2.03816		0.982617			1.66275		1.07966
TFE3 nuclear translocation (DLK1/Ctrl)	sgCtrl	sgATG16L1
Average	2.86665	1.20941
Standard deviation	1.58334	0.411677
