# Supplementary material for: Non-autophagic Golgi-LC3 lipidation facilitates TFE3 stress response against Golgi dysfunction
Source: EMBO J. 2024 Sep 16;43(21):5085–113. doi: 10.1038/s44318-024-00233-y (PMC11535212; doi:10.1038/s44318-024-00233-y)
Supplement: Supplementary file 8 — Source data Fig. 6 [file 44318_2024_233_MOESM8_ESM.zip]

Archive with 23 entries (23 files):
- 6A/Figure 6A.xlsx
- 6B/Figure 6B.xlsx
- 6C/Figure 6C.xlsx
- 6D/Figure 6D graph.xlsx
- 6D/Figure 6D Image/sgATG16L1 #1 AMDE-1 (Calcein-AM).jpg
- 6D/Figure 6D Image/sgATG16L1 #1 AMDE-1 (PI).jpg
- 6D/Figure 6D Image/sgATG16L1 #1 niclosamide (Calcein-AM).jpg
- 6D/Figure 6D Image/sgATG16L1 #1 niclosamide (PI).jpg
- 6D/Figure 6D Image/sgATG16L1 #1 veh (Calcein-AM).jpg
- 6D/Figure 6D Image/sgATG16L1 #1 veh (PI).jpg
- 6D/Figure 6D Image/sgATG16L1 #2 AMDE-1 (niclosamide).jpg
- 6D/Figure 6D Image/sgATG16L1 #2 AMDE-1 (PI).jpg
- 6D/Figure 6D Image/sgATG16L1 #2 niclosamide (Calcein-AM).jpg
- 6D/Figure 6D Image/sgATG16L1 #2 niclosamide (PI).jpg
- 6D/Figure 6D Image/sgATG16L1 #2 veh (Calcein-AM).jpg
- 6D/Figure 6D Image/sgATG16L1 #2 veh (PI).jpg
- 6D/Figure 6D Image/sgCtrl AMDE-1 (Calcein-AM).jpg
- 6D/Figure 6D Image/sgCtrl AMDE-1 (PI).jpg
- 6D/Figure 6D Image/sgCtrl niclosamide (Calcein-AM).jpg
- 6D/Figure 6D Image/sgCtrl niclosamide (PI).jpg
- 6D/Figure 6D Image/sgCtrl veh (Calcein-AM).jpg
- 6D/Figure 6D Image/sgCtrl veh (PI).jpg
- 6E/Figure 6E.xlsx
