# Supplementary material for: Non-autophagic Golgi-LC3 lipidation facilitates TFE3 stress response against Golgi dysfunction
Source: EMBO J. 2024 Sep 16;43(21):5085–113. doi: 10.1038/s44318-024-00233-y (PMC11535212; doi:10.1038/s44318-024-00233-y)
Supplement: Supplementary file 8 — Source data Fig. 6 [file 44318_2024_233_MOESM8_ESM.zip › 6A/Figure 6A.xlsx]

## Sheet: Relative mRNA expression
	Gene
	SIAT4A						GCP60
	Replicate 1	Replicate 2	Replicate 3	Average	STDEV		Replicate 1	Replicate 2	Replicate 3	Average	STDEV
Veh	1	1	1	1	0		1	1	1	1	0
Niclosamide	4.82404	3.28154	7.66745	5.25768	2.22487		2.62016	2.46414	2.27517	2.45316	0.106073
AMDE-1	4.14012	1.73455	6.77543	4.2167	2.52131		2.06182	1.8136	2.21173	2.02905	0.199286
	Giantin						WIPI49
	Replicate 1	Replicate 2	Replicate 3	Average	STDEV		Replicate 1	Replicate 2	Replicate 3	Average	STDEV
Veh	1	1	1	1	0		1	1	1	1	0
Niclosamide	1.18559	1.60696	1.24707	1.34654	0.227613		2.49743	2.34918	1.96192	2.26951	0.276504
AMDE-1	1.41769	1.48466	1.39192	1.43142	0.0478758		2.24139	2.23048	2.11687	2.19624	0.0689592
	STX3A						HSP47
	Replicate 1	Replicate 2	Replicate 3	Average	STDEV		Replicate 1	Replicate 2	Replicate 3	Average	STDEV
Veh	1	1	1	1	0		1	1	1	1	0
Niclosamide	4.01077	3.6113	3.80766	3.80991	0.199745		0.970167	0.906812	1.24305	1.04001	0.169325
AMDE-1	2.89	2.21594	3.61984	2.90859	0.702133		1.06359	0.687776	1.59674	1.11603	0.454732
	ARF4						MCL1-S
	Replicate 1	Replicate 2	Replicate 3	Average	STDEV		Replicate 1	Replicate 2	Replicate 3	Average	STDEV
Veh	1	1	1	1	0		1	1	1	1	0
Niclosamide	1.16604	1.20578	1.13218	1.168	0.0368407		2.59608	3.47259	4.69457	3.58775	1.05398
AMDE-1	1.18752	1.29483	1.67344	1.38526	0.255272		1.66116	2.0647	3.00331	2.24306	0.688622
