# Supplementary material for: Non-autophagic Golgi-LC3 lipidation facilitates TFE3 stress response against Golgi dysfunction
Source: EMBO J. 2024 Sep 16;43(21):5085–113. doi: 10.1038/s44318-024-00233-y (PMC11535212; doi:10.1038/s44318-024-00233-y)
Supplement: Supplementary file 8 — Source data Fig. 6 [file 44318_2024_233_MOESM8_ESM.zip › 6B/Figure 6B.xlsx]

## Sheet: Relative mRNA expression
	Gene
	SIAT4A						GCP60
	Replicate 1	Replicate 2	Replicate 3	Average	STDEV		Replicate 1	Replicate 2	Replicate 3	Average	STDEV
Ctrl	1	1	1	1	0		1	1	1	1	0
DLK1	1.59809	1.56935	1.70919	1.62554	0.0738491		1.26629	1.2511	1.36173	1.29304	0.0558516
	Giantin						WIPI49
	Replicate 1	Replicate 2	Replicate 3	Average	STDEV		Replicate 1	Replicate 2	Replicate 3	Average	STDEV
Ctrl	1	1	1	1	0		1	1	1	1	0
DLK1	1.33011	1.23366	1.30376	1.28918	0.0498485		1.85291	1.61711	2.29328	1.9211	0.3432
	STX3A						HSP47
	Replicate 1	Replicate 2	Replicate 3	Average	STDEV		Replicate 1	Replicate 2	Replicate 3	Average	STDEV
Ctrl	1	1	1	1	0		1	1	1	1	0
DLK1	1.51515	1.46549	1.70512	1.56192	0.126476		1.95679	0.710652	1.58226	1.41657	0.462865
	ARF4						MCL1-S
	Replicate 1	Replicate 2	Replicate 3	Average	STDEV		Replicate 1	Replicate 2	Replicate 3	Average	STDEV
Ctrl	1	1	1	1	0		1	1	1	1	0
DLK1	1.18637	1.25622	1.22615	1.22292	0.0350378		1.28578	1.46722	1.0511	1.26803	0.208624
