# Supplementary material for: Non-autophagic Golgi-LC3 lipidation facilitates TFE3 stress response against Golgi dysfunction
Source: EMBO J. 2024 Sep 16;43(21):5085–113. doi: 10.1038/s44318-024-00233-y (PMC11535212; doi:10.1038/s44318-024-00233-y)
Supplement: Supplementary file 8 — Source data Fig. 6 [file 44318_2024_233_MOESM8_ESM.zip › 6C/Figure 6C.xlsx]

## Sheet: Relative mRNA expression
		Gene
		SIAT4A						GCP60
		Replicate 1	Replicate 2	Replicate 3	Average	STDEV		Replicate 1	Replicate 2	Replicate 3	Average	STDEV
sgCtrl	Veh	1	1	1	1	0		1	1	1	1	0
	Niclosamide	6.01886	4.98911	3.57509	4.86102	1.22691		3.26309	3.29884	3.15823	3.24006	0.0706169
sgATG16L1	Veh	0.895301	0.91556	0.68591	0.832257	0.127144		1.50089	0.897711	0.885498	1.0947	0.117416
	Niclosamide	3.76646	4.06735	4.20921	4.01434	0.226089		2.69869	2.50093	2.45835	2.55265	0.0472271
		WIPI49						STX3A
		Replicate 1	Replicate 2	Replicate 3	Average	STDEV		Replicate 1	Replicate 2	Replicate 3	Average	STDEV
sgCtrl	Veh	1	1	1	1	0		1	1	1	1	0
	Niclosamide	3.94117	3.78659	4.98836	4.23871	0.6538		4.33444	3.46777	4.11479	3.97233	0.339982
sgATG16L1	Veh	1.06189	0.635906	0.685621	0.794474	0.232923		0.930646	0.798203	0.960544	0.896464	0.0817679
	Niclosamide	2.25659	1.40149	1.82607	1.82805	0.42755		1.37673	1.47811	1.52347	1.45943	0.0329315
		MCL1-S
		Replicate 1	Replicate 2	Replicate 3	Average	STDEV
sgCtrl	Veh	1	1	1	1	0
	Niclosamide	3.69765	3.31843	3.67645	3.56418	0.213085
sgATG16L1	Veh	1.26702	0.891311	0.959783	1.03937	0.200098
	Niclosamide	4.29	2.80021	3.62763	3.57261	0.746417
