# Supplementary material for: Non-autophagic Golgi-LC3 lipidation facilitates TFE3 stress response against Golgi dysfunction
Source: EMBO J. 2024 Sep 16;43(21):5085–113. doi: 10.1038/s44318-024-00233-y (PMC11535212; doi:10.1038/s44318-024-00233-y)
Supplement: Supplementary file 8 — Source data Fig. 6 [file 44318_2024_233_MOESM8_ESM.zip › 6D/Figure 6D graph.xlsx]

## Sheet: PI-positive cell percentage
	PI-positive cells
	sgCtrl					sgATG16L1 #1					sgATG16L1 #2
	Replicate 1	Replicate 2	Replicate 3	Replicate 4		Replicate 1	Replicate 2	Replicate 3	Replicate 4		Replicate 1	Replicate 2	Replicate 3	Replicate 4
Veh	32	14	16	39		27	20	49	20		72	34	34	49
Niclosamide	73	58	57	75		190	171	279	340		271	137	150	198
AMDE-1	80	32	32	34		333	259	207	222		438	166	193	290
	Total cells
	sgCtrl					sgATG16L1 #1					sgATG16L1 #2
	Replicate 1	Replicate 2	Replicate 3	Replicate 4		Replicate 1	Replicate 2	Replicate 3	Replicate 4		Replicate 1	Replicate 2	Replicate 3	Replicate 4
Veh	2750	2606	2597	3436		2210	3027	2367	3167		2472	2317	1888	3517
Niclosamide	1934	1789	1627	2361		1733	2105	1956	2268		1569	1436	1347	2181
AMDE-1	1975	1985	1598	2470		1827	2005	1994	2169		1388	1485	1447	2292
	PI-positive cells/Total cells (%)
	sgCtrl					sgATG16L1 #1					sgATG16L1 #2
	Replicate 1	Replicate 2	Replicate 3	Replicate 4		Replicate 1	Replicate 2	Replicate 3	Replicate 4		Replicate 1	Replicate 2	Replicate 3	Replicate 4
Veh	1.16364	0.537222	0.616095	1.13504		1.22172	0.66072	2.07013	0.631512		2.91262	1.46741	1.80085	1.39323
Niclosamide	3.77456	3.24203	3.50338	3.17662		10.9636	8.12352	14.2638	14.9912		17.2721	9.54039	11.1359	9.0784
AMDE-1	4.05063	1.61209	2.0025	1.37652		18.2266	12.9177	10.3811	10.2351		31.5562	11.1785	13.3379	12.6527
	Average				STDEV
	sgCtrl	sgATG16L1 #1	sgATG16L1 #2		sgCtrl	sgATG16L1 #1	sgATG16L1 #2
Veh	0.862999	1.14602	1.89353		0.332406	0.673287	0.702142
Niclosamide	3.42415	12.0855	11.7567		0.272948	3.16985	3.78113
AMDE-1	2.26044	12.9401	17.1813		1.22106	3.73331	9.62551
