# Supplementary material for: Non-autophagic Golgi-LC3 lipidation facilitates TFE3 stress response against Golgi dysfunction
Source: EMBO J. 2024 Sep 16;43(21):5085–113. doi: 10.1038/s44318-024-00233-y (PMC11535212; doi:10.1038/s44318-024-00233-y)
Supplement: Supplementary file 8 — Source data Fig. 6 [file 44318_2024_233_MOESM8_ESM.zip › 6E/Figure 6E.xlsx]

## Sheet: PI-positive cell percentage
	PI-positive cells
	sgCtrl				sgATG16L1 #1
	Replicate 1	Replicate 2	Replicate 3		Replicate 1	Replicate 2	Replicate 3
Ctrl	12	48	49		75	88	63
DLK1	51	34	50		196	174	103
	GFP-positive (transfected) cells
	sgCtrl				sgATG16L1 #1
	Replicate 1	Replicate 2	Replicate 3		Replicate 1	Replicate 2	Replicate 3
Ctrl	577	680	681		885	1183	1255
DLK1	565	493	603		903	1042	869
	PI-positive cells/Transfected cells (%)
	sgCtrl				sgATG16L1 #1
	Replicate 1	Replicate 2	Replicate 3		Replicate 1	Replicate 2	Replicate 3
Ctrl	2.07972	7.05882	7.1953		8.47458	7.43872	5.01992
DLK1	9.02655	6.89655	8.29187		21.7054	16.6987	11.8527
	Average			STDEV
	sgCtrl	sgATG16L1 #1		sgCtrl	sgATG16L1 #1
Ctrl	5.44462	6.97774		2.91488	1.77286
DLK1	8.07166	16.7523		1.08194	4.92658
